# Supplementary material for: 1-(2-Methoxy­anilino)anthraquinone
Source: Acta Crystallogr Sect E Struct Rep Online. 2010 Apr 21;66(Pt 5):o1117. doi: 10.1107/S1600536810013310 (PMC2979029; doi:10.1107/S1600536810013310)
Supplement: Supplementary file 1 [file e-66-o1117-sup1.cif]

##############################################################################
###                                                                        ###
###        Electronic paper (Acta Crystallographica Section E)             ###
###                                                                        ###
##############################################################################
#                                                                            #
# This CIF contains the data in a paper accepted for publication in Acta     #
# Crystallographica Section E. It conforms to the requirements of Notes      #
# for Authors for Section E, and has been peer reviewed under the auspices   #
# of the IUCr Commission on Journals.                                        #
#                                                                            #
# Full details of the Crystallographic Information File format               #
# are given in the paper "The Crystallographic Information File (CIF):       #
# a New Standard Archive File for Crystallography" by S. R. Hall, F. H.      #
# Allen and I. D. Brown [Acta Cryst. (1991), A47, 655-685].                  #
#                                                                            #
# The current version of the core CIF dictionary is obtainable from          #
# ftp://ftp.iucr.org/pub/cif_core.dic. The current version number is 2.4.    #
#                                                                            #
# Software is freely available for graphical display of the structure(s) in  #
# this CIF.  For information consult the CIF home page http://www.iucr.org/  #
# cif/home.html                                                              #
#                                                                            #
# This file may be used for bona fide research purposes within the           #
# scientific community so long as proper attribution is given to the journal # 
# article from which it was obtained.                                        #
#                                                                            #
##############################################################################
                                             
data_I
_audit_creation_method     SHELXL-97
_chemical_name_systematic
;
1-(2-Methoxyanilino)anthraquinone
;
_chemical_name_common     '1-(<i>o</i>-anisidino)anthraquinone'
_chemical_formula_moiety     'C21 H15 N O3'
_chemical_formula_sum     'C21 H15 N O3'
_chemical_formula_iupac     'C21 H15 N O3'
_chemical_formula_weight     329.34
_chemical_melting_point     ?
_symmetry_cell_setting     'monoclinic'
_symmetry_space_group_name_H-M     'P 21/c'
_symmetry_space_group_name_Hall     '-P 2ybc'
loop_
    _symmetry_equiv_pos_as_xyz
    'x, y, z'
    '-x, y+1/2, -z+1/2'
    '-x, -y, -z'
    'x, -y-1/2, z-1/2'
_cell_length_a     11.4222(3)
_cell_length_b     7.9878(2)
_cell_length_c     16.9332(4)
_cell_angle_alpha     90.00
_cell_angle_beta     100.9851(12)
_cell_angle_gamma     90.00
_cell_volume     1516.65(7)
_cell_formula_units_Z     4
_cell_measurement_reflns_used     8857
_cell_measurement_theta_min     2.83
_cell_measurement_theta_max     31.72
_cell_measurement_temperature     110
_exptl_crystal_description     'prism'
_exptl_crystal_colour     'red'
_exptl_crystal_size_max     0.40
_exptl_crystal_size_mid     0.30
_exptl_crystal_size_min     0.14
_exptl_crystal_density_diffrn     1.442
_exptl_crystal_density_meas     ?
_exptl_crystal_density_method     'not measured'
_exptl_crystal_F_000     688
_exptl_absorpt_coefficient_mu     0.097
_exptl_absorpt_correction_type     'multi-scan'
_exptl_absorpt_process_details     '(SADABS; Bruker, 2006)'
_exptl_absorpt_correction_T_min     0.9622
_exptl_absorpt_correction_T_max     0.9865
_exptl_special_details
;
;
_diffrn_ambient_temperature     110
_diffrn_radiation_type     MoK\a
_diffrn_radiation_wavelength     0.71070
_diffrn_radiation_source     'fine-focus sealed tube'
_diffrn_radiation_monochromator     graphite
_diffrn_measurement_device_type     'Bruker--Nonius X8 APEXII'
_diffrn_measurement_method     '\f scans'
_diffrn_detector_area_resol_mean     ?
_diffrn_reflns_number     32405
_diffrn_reflns_av_R_equivalents     0.0308
_diffrn_reflns_av_sigmaI/netI     0.0330
_diffrn_reflns_theta_min     2.76
_diffrn_reflns_theta_max     34.90
_diffrn_reflns_theta_full     30.51
_diffrn_measured_fraction_theta_max     0.847
_diffrn_measured_fraction_theta_full     0.9897
_diffrn_reflns_limit_h_min     -17
_diffrn_reflns_limit_h_max     16
_diffrn_reflns_limit_k_min     -12
_diffrn_reflns_limit_k_max     11
_diffrn_reflns_limit_l_min     -24
_diffrn_reflns_limit_l_max     25
_diffrn_standards_number     none
_diffrn_standards_interval_count     none
_diffrn_standards_interval_time     ?
_diffrn_standards_decay_%     0
_refine_special_details
;
Refinement of <i>F</i>^2^ against ALL reflections. The weighted <i>R</i>-factor
wR and goodness of fit <i>S</i> are based on <i>F</i>^2^, conventional
<i>R</i>-factors <i>R</i> are based on <i>F</i>, with <i>F</i> set to zero for
negative <i>F</i>^2^. The threshold expression of <i>F</i>^2^ >
\s(<i>F</i>^2^) is used only for calculating <i>R</i>-factors(gt) etc. and is
not relevant to the choice of reflections for refinement. <i>R</i>-factors
based on <i>F</i>^2^ are statistically about twice as large as those based on
<i>F</i>, and <i>R</i>- factors based on ALL data will be even larger.
;
_reflns_number_total     5620
_reflns_number_gt     3863
_reflns_threshold_expression     'I>2\s(I)'
_refine_ls_structure_factor_coef     Fsqd
_refine_ls_matrix_type     full
_refine_ls_R_factor_all     0.0803
_refine_ls_R_factor_gt     0.0517
_refine_ls_wR_factor_gt     0.1431
_refine_ls_wR_factor_ref     0.1608
_refine_ls_goodness_of_fit_ref     1.050
_refine_ls_restrained_S_all     1.050
_refine_ls_number_reflns     5620
_refine_ls_number_parameters     286
_refine_ls_number_restraints     0
_refine_ls_hydrogen_treatment     refall
_refine_ls_weighting_scheme     calc
_refine_ls_weighting_details
         'calc w=1/[\s^2^(Fo^2^)+(0.0934P)^2^+0.1215P] where P=(Fo^2^+2Fc^2^)/3'
_atom_sites_solution_hydrogens     geom
_atom_sites_solution_primary     direct
_atom_sites_solution_secondary     difmap
_refine_ls_shift/su_max     0.001
_refine_ls_shift/su_mean     0.000
_refine_diff_density_max     0.488
_refine_diff_density_min     -0.204
_refine_ls_extinction_method     none
_refine_ls_extinction_coef     ?
loop_
    _atom_type_symbol
    _atom_type_description
    _atom_type_scat_dispersion_real
    _atom_type_scat_dispersion_imag
    _atom_type_scat_source
    'C' 'C' 0.0033 0.0016
                         'International Tables Vol C Tables 4.2.6.8 and 6.1.1.4'
    'H' 'H' 0.0000 0.0000
                         'International Tables Vol C Tables 4.2.6.8 and 6.1.1.4'
    'N' 'N' 0.0061 0.0033
                         'International Tables Vol C Tables 4.2.6.8 and 6.1.1.4'
    'O' 'O' 0.0106 0.0060
                         'International Tables Vol C Tables 4.2.6.8 and 6.1.1.4'
_computing_data_collection     'APEX2 (Bruker, 2006)'
_computing_cell_refinement     'SAINT (Bruker, 2006)'
_computing_data_reduction     'SAINT (Bruker, 2006)'
_computing_structure_solution     'SIR92 (Altomare <i>et al.</i>,  1994)'
_computing_structure_refinement     'XL (Bruker, 2004)'
_computing_molecular_graphics     'XL (Bruker, 2004)'
_computing_publication_material     'XL (Bruker, 2004)'
loop_
    _atom_site_type_symbol
    _atom_site_label
    _atom_site_fract_x
    _atom_site_fract_y
    _atom_site_fract_z
    _atom_site_U_iso_or_equiv
    _atom_site_adp_type
    _atom_site_calc_flag
    _atom_site_refinement_flags
    _atom_site_occupancy
    _atom_site_disorder_assembly
    _atom_site_disorder_group
    O O1 0.13993(7) 0.20278(10) 0.63675(5) 0.02712(19) Uani d . 1 . .
    O O2 -0.22023(8) -0.23872(11) 0.55875(5) 0.0302(2) Uani d . 1 . .
    O O3 0.46774(7) -0.06574(11) 0.66601(4) 0.0286(2) Uani d . 1 . .
    N N1 0.26972(8) -0.02097(13) 0.72798(6) 0.0258(2) Uani d . 1 . .
    H H1 0.2651(17) 0.076(2) 0.6971(11) 0.058(5) Uiso d . 1 . .
    C C1 0.05822(9) 0.09907(14) 0.62187(6) 0.0203(2) Uani d . 1 . .
    C C2 0.06875(9) -0.07113(13) 0.65401(6) 0.0192(2) Uani d . 1 . .
    C C3 0.17497(9) -0.12548(14) 0.70664(6) 0.0216(2) Uani d . 1 . .
    C C4 0.18047(11) -0.29225(15) 0.73478(6) 0.0263(2) Uani d . 1 . .
    H H4 0.2586(12) -0.3278(18) 0.7699(8) 0.030(4) Uiso d . 1 . .
    C C5 0.08556(11) -0.39923(16) 0.71402(7) 0.0279(3) Uani d . 1 . .
    H H5 0.0911(14) -0.524(2) 0.7336(10) 0.043(4) Uiso d . 1 . .
    C C6 -0.02007(11) -0.34632(15) 0.66463(6) 0.0248(2) Uani d . 1 . .
    H H6 -0.0882(13) -0.4234(19) 0.6527(9) 0.034(4) Uiso d . 1 . .
    C C7 -0.02689(9) -0.18511(14) 0.63397(6) 0.0201(2) Uani d . 1 . .
    C C8 -0.13910(9) -0.13774(14) 0.57762(6) 0.0214(2) Uani d . 1 . .
    C C9 -0.14902(9) 0.03492(14) 0.54568(6) 0.0198(2) Uani d . 1 . .
    C C10 -0.25212(10) 0.08461(15) 0.49214(6) 0.0232(2) Uani d . 1 . .
    H H10 -0.3179(11) -0.0046(17) 0.4743(7) 0.020(3) Uiso d . 1 . .
    C C11 -0.26221(10) 0.24721(15) 0.46310(6) 0.0249(2) Uani d . 1 . .
    H H11 -0.3326(12) 0.2845(18) 0.4248(8) 0.029(3) Uiso d . 1 . .
    C C12 -0.17056(10) 0.36132(15) 0.48686(6) 0.0242(2) Uani d . 1 . .
    H H12 -0.1783(13) 0.481(2) 0.4670(9) 0.038(4) Uiso d . 1 . .
    C C13 -0.06699(10) 0.31181(14) 0.53857(6) 0.0222(2) Uani d . 1 . .
    H H13 -0.0034(14) 0.387(2) 0.5534(9) 0.037(4) Uiso d . 1 . .
    C C14 -0.05540(9) 0.14870(13) 0.56821(5) 0.0189(2) Uani d . 1 . .
    C C15 0.37851(10) -0.06745(14) 0.77938(6) 0.0240(2) Uani d . 1 . .
    C C16 0.48166(10) -0.08838(14) 0.74715(6) 0.0227(2) Uani d . 1 . .
    C C17 0.58900(10) -0.12904(15) 0.79741(7) 0.0265(2) Uani d . 1 . .
    H H17 0.6567(14) -0.143(2) 0.7741(9) 0.038(4) Uiso d . 1 . .
    C C18 0.59215(11) -0.15392(16) 0.87909(7) 0.0297(3) Uani d . 1 . .
    H H18 0.6648(14) -0.188(2) 0.9122(10) 0.043(4) Uiso d . 1 . .
    C C19 0.49073(12) -0.13533(17) 0.91119(7) 0.0327(3) Uani d . 1 . .
    H H19 0.4947(14) -0.153(2) 0.9695(10) 0.048(5) Uiso d . 1 . .
    C C20 0.38352(12) -0.09066(17) 0.86123(7) 0.0315(3) Uani d . 1 . .
    H H20 0.3124(14) -0.0724(19) 0.8831(9) 0.035(4) Uiso d . 1 . .
    C C21 0.56705(12) -0.10204(19) 0.62942(7) 0.0329(3) Uani d . 1 . .
    H H21A 0.6315(16) -0.015(2) 0.6472(11) 0.048(4) Uiso d . 1 . .
    H H21B 0.5396(15) -0.094(2) 0.5726(11) 0.047(4) Uiso d . 1 . .
    H H21C 0.6026(15) -0.216(2) 0.6451(10) 0.048(5) Uiso d . 1 . .
loop_
    _atom_site_aniso_label
    _atom_site_aniso_U_11
    _atom_site_aniso_U_22
    _atom_site_aniso_U_33
    _atom_site_aniso_U_12
    _atom_site_aniso_U_13
    _atom_site_aniso_U_23
    O1 0.0201(4) 0.0221(4) 0.0365(4) -0.0035(3) -0.0012(3) 0.0040(3)
    O2 0.0269(4) 0.0259(5) 0.0363(4) -0.0078(3) 0.0020(3) -0.0011(3)
    O3 0.0257(4) 0.0362(5) 0.0235(4) 0.0020(3) 0.0038(3) 0.0023(3)
    N1 0.0191(4) 0.0260(5) 0.0305(4) 0.0014(4) 0.0001(3) 0.0068(4)
    C1 0.0180(5) 0.0207(5) 0.0221(4) -0.0002(4) 0.0040(3) 0.0001(4)
    C2 0.0193(5) 0.0189(5) 0.0204(4) 0.0014(4) 0.0059(3) 0.0007(4)
    C3 0.0204(5) 0.0232(6) 0.0224(4) 0.0015(4) 0.0064(3) 0.0015(4)
    C4 0.0272(6) 0.0256(6) 0.0262(5) 0.0045(4) 0.0058(4) 0.0066(4)
    C5 0.0342(6) 0.0232(6) 0.0277(5) 0.0009(5) 0.0090(4) 0.0060(4)
    C6 0.0298(6) 0.0206(6) 0.0256(5) -0.0033(5) 0.0089(4) 0.0015(4)
    C7 0.0217(5) 0.0199(5) 0.0201(4) -0.0002(4) 0.0075(3) -0.0013(4)
    C8 0.0213(5) 0.0209(5) 0.0230(4) -0.0018(4) 0.0066(3) -0.0025(4)
    C9 0.0194(5) 0.0204(5) 0.0204(4) -0.0006(4) 0.0054(3) -0.0027(4)
    C10 0.0196(5) 0.0252(6) 0.0244(4) -0.0006(4) 0.0034(4) -0.0027(4)
    C11 0.0208(5) 0.0280(6) 0.0250(4) 0.0025(4) 0.0018(4) -0.0017(4)
    C12 0.0233(5) 0.0218(6) 0.0269(5) 0.0032(4) 0.0037(4) 0.0007(4)
    C13 0.0203(5) 0.0206(5) 0.0254(4) -0.0011(4) 0.0038(4) -0.0013(4)
    C14 0.0172(5) 0.0195(5) 0.0204(4) 0.0004(4) 0.0042(3) -0.0013(4)
    C15 0.0217(5) 0.0235(6) 0.0251(4) 0.0016(4) 0.0002(4) 0.0023(4)
    C16 0.0231(5) 0.0193(5) 0.0243(4) 0.0002(4) 0.0014(4) -0.0006(4)
    C17 0.0207(5) 0.0243(6) 0.0323(5) 0.0000(4) -0.0007(4) -0.0004(4)
    C18 0.0280(6) 0.0256(6) 0.0305(5) 0.0007(5) -0.0069(4) -0.0006(4)
    C19 0.0383(7) 0.0342(7) 0.0232(5) 0.0031(5) -0.0002(4) 0.0014(4)
    C20 0.0312(6) 0.0365(7) 0.0270(5) 0.0047(5) 0.0059(4) 0.0031(5)
    C21 0.0300(6) 0.0394(8) 0.0307(5) -0.0020(6) 0.0094(5) -0.0037(5)
_geom_special_details
;
All esds (except the esd in the dihedral angle between two l.s. planes) are
estimated using the full covariance matrix. The cell esds are taken into
account individually in the estimation of esds in distances, angles and
torsion angles; correlations between esds in cell parameters are only used
when they are defined by crystal symmetry. An approximate (isotropic)
treatment of cell esds is used for estimating esds involving l.s. planes.
;
loop_
    _geom_bond_atom_site_label_1
    _geom_bond_atom_site_label_2
    _geom_bond_site_symmetry_2
    _geom_bond_distance
    _geom_bond_publ_flag
    O1 C1 . 1.2374(13) ?
    O2 C8 . 1.2241(13) ?
    O3 C16 . 1.3647(13) ?
    O3 C21 . 1.4222(15) ?
    N1 C3 . 1.3600(15) ?
    N1 C15 . 1.4238(13) ?
    N1 H1 . 0.932(19) ?
    C1 C2 . 1.4608(15) ?
    C1 C14 . 1.4892(14) ?
    C2 C7 . 1.4128(15) ?
    C2 C3 . 1.4293(14) ?
    C3 C4 . 1.4122(16) ?
    C4 C5 . 1.3726(17) ?
    C4 H4 . 1.014(14) ?
    C5 C6 . 1.3961(16) ?
    C5 H5 . 1.051(17) ?
    C6 C7 . 1.3851(16) ?
    C6 H6 . 0.983(15) ?
    C7 C8 . 1.4933(14) ?
    C8 C9 . 1.4779(16) ?
    C9 C14 . 1.3998(14) ?
    C9 C10 . 1.3998(14) ?
    C10 C11 . 1.3858(17) ?
    C10 H10 . 1.038(13) ?
    C11 C12 . 1.3886(16) ?
    C11 H11 . 0.978(14) ?
    C12 C13 . 1.3884(14) ?
    C12 H12 . 1.009(16) ?
    C13 C14 . 1.3934(15) ?
    C13 H13 . 0.937(16) ?
    C15 C20 . 1.3887(16) ?
    C15 C16 . 1.3996(16) ?
    C16 C17 . 1.3912(15) ?
    C17 C18 . 1.3910(16) ?
    C17 H17 . 0.940(16) ?
    C18 C19 . 1.3782(19) ?
    C18 H18 . 0.948(16) ?
    C19 C20 . 1.3956(17) ?
    C19 H19 . 0.990(17) ?
    C20 H20 . 0.966(16) ?
    C21 H21A . 1.016(18) ?
    C21 H21B . 0.955(18) ?
    C21 H21C . 1.013(18) ?
loop_
    _geom_angle_atom_site_label_1
    _geom_angle_atom_site_label_2
    _geom_angle_atom_site_label_3
    _geom_angle_site_symmetry_1
    _geom_angle_site_symmetry_3
    _geom_angle
    _geom_angle_publ_flag
    C16 O3 C21 . . 117.52(9) ?
    C3 N1 C15 . . 124.05(10) ?
    C3 N1 H1 . . 113.9(12) ?
    C15 N1 H1 . . 120.7(12) ?
    O1 C1 C2 . . 122.81(9) ?
    O1 C1 C14 . . 118.80(10) ?
    C2 C1 C14 . . 118.38(9) ?
    C7 C2 C3 . . 118.67(9) ?
    C7 C2 C1 . . 120.35(9) ?
    C3 C2 C1 . . 120.99(9) ?
    N1 C3 C4 . . 120.49(10) ?
    N1 C3 C2 . . 121.15(10) ?
    C4 C3 C2 . . 118.35(10) ?
    C5 C4 C3 . . 121.24(10) ?
    C5 C4 H4 . . 122.7(8) ?
    C3 C4 H4 . . 116.1(8) ?
    C4 C5 C6 . . 121.01(11) ?
    C4 C5 H5 . . 120.9(9) ?
    C6 C5 H5 . . 118.0(9) ?
    C7 C6 C5 . . 119.11(11) ?
    C7 C6 H6 . . 121.3(9) ?
    C5 C6 H6 . . 119.6(9) ?
    C6 C7 C2 . . 121.56(9) ?
    C6 C7 C8 . . 117.08(10) ?
    C2 C7 C8 . . 121.36(9) ?
    O2 C8 C9 . . 121.19(10) ?
    O2 C8 C7 . . 120.98(10) ?
    C9 C8 C7 . . 117.83(9) ?
    C14 C9 C10 . . 119.81(10) ?
    C14 C9 C8 . . 120.32(9) ?
    C10 C9 C8 . . 119.87(10) ?
    C11 C10 C9 . . 119.89(10) ?
    C11 C10 H10 . . 122.2(7) ?
    C9 C10 H10 . . 117.8(7) ?
    C10 C11 C12 . . 120.35(10) ?
    C10 C11 H11 . . 121.5(8) ?
    C12 C11 H11 . . 118.1(8) ?
    C13 C12 C11 . . 120.03(11) ?
    C13 C12 H12 . . 119.3(9) ?
    C11 C12 H12 . . 120.6(9) ?
    C12 C13 C14 . . 120.30(10) ?
    C12 C13 H13 . . 120.7(10) ?
    C14 C13 H13 . . 119.0(10) ?
    C13 C14 C9 . . 119.59(9) ?
    C13 C14 C1 . . 118.73(9) ?
    C9 C14 C1 . . 121.67(9) ?
    C20 C15 C16 . . 119.71(10) ?
    C20 C15 N1 . . 120.68(11) ?
    C16 C15 N1 . . 119.61(9) ?
    O3 C16 C17 . . 124.53(11) ?
    O3 C16 C15 . . 115.56(9) ?
    C17 C16 C15 . . 119.91(10) ?
    C18 C17 C16 . . 119.63(11) ?
    C18 C17 H17 . . 122.3(9) ?
    C16 C17 H17 . . 118.0(9) ?
    C19 C18 C17 . . 120.82(10) ?
    C19 C18 H18 . . 120.3(10) ?
    C17 C18 H18 . . 118.9(10) ?
    C18 C19 C20 . . 119.67(11) ?
    C18 C19 H19 . . 119.7(10) ?
    C20 C19 H19 . . 120.6(10) ?
    C15 C20 C19 . . 120.24(12) ?
    C15 C20 H20 . . 119.0(9) ?
    C19 C20 H20 . . 120.7(9) ?
    O3 C21 H21A . . 108.9(10) ?
    O3 C21 H21B . . 106.8(10) ?
    H21A C21 H21B . . 109.4(15) ?
    O3 C21 H21C . . 112.5(10) ?
    H21A C21 H21C . . 107.9(13) ?
    H21B C21 H21C . . 111.3(14) ?
loop_
    _geom_torsion_atom_site_label_1
    _geom_torsion_atom_site_label_2
    _geom_torsion_atom_site_label_3
    _geom_torsion_atom_site_label_4
    _geom_torsion_site_symmetry_1
    _geom_torsion_site_symmetry_2
    _geom_torsion_site_symmetry_3
    _geom_torsion_site_symmetry_4
    _geom_torsion
    _geom_torsion_publ_flag
    O1 C1 C2 C7 . . . . -179.01(10) ?
    C14 C1 C2 C7 . . . . 0.30(14) ?
    O1 C1 C2 C3 . . . . 1.50(16) ?
    C14 C1 C2 C3 . . . . -179.20(9) ?
    C15 N1 C3 C4 . . . . -0.72(17) ?
    C15 N1 C3 C2 . . . . -179.32(10) ?
    C7 C2 C3 N1 . . . . -179.95(10) ?
    C1 C2 C3 N1 . . . . -0.44(16) ?
    C7 C2 C3 C4 . . . . 1.43(15) ?
    C1 C2 C3 C4 . . . . -179.07(9) ?
    N1 C3 C4 C5 . . . . 179.81(11) ?
    C2 C3 C4 C5 . . . . -1.55(16) ?
    C3 C4 C5 C6 . . . . -0.36(18) ?
    C4 C5 C6 C7 . . . . 2.38(17) ?
    C5 C6 C7 C2 . . . . -2.49(16) ?
    C5 C6 C7 C8 . . . . 176.51(9) ?
    C3 C2 C7 C6 . . . . 0.58(15) ?
    C1 C2 C7 C6 . . . . -178.92(9) ?
    C3 C2 C7 C8 . . . . -178.37(9) ?
    C1 C2 C7 C8 . . . . 2.13(15) ?
    C6 C7 C8 O2 . . . . -1.10(15) ?
    C2 C7 C8 O2 . . . . 177.90(10) ?
    C6 C7 C8 C9 . . . . 178.70(9) ?
    C2 C7 C8 C9 . . . . -2.30(14) ?
    O2 C8 C9 C14 . . . . 179.78(10) ?
    C7 C8 C9 C14 . . . . -0.03(14) ?
    O2 C8 C9 C10 . . . . -0.74(15) ?
    C7 C8 C9 C10 . . . . 179.46(9) ?
    C14 C9 C10 C11 . . . . -1.46(16) ?
    C8 C9 C10 C11 . . . . 179.05(9) ?
    C9 C10 C11 C12 . . . . -0.04(16) ?
    C10 C11 C12 C13 . . . . 1.45(17) ?
    C11 C12 C13 C14 . . . . -1.36(16) ?
    C12 C13 C14 C9 . . . . -0.14(16) ?
    C12 C13 C14 C1 . . . . 178.47(9) ?
    C10 C9 C14 C13 . . . . 1.55(15) ?
    C8 C9 C14 C13 . . . . -178.96(9) ?
    C10 C9 C14 C1 . . . . -177.02(9) ?
    C8 C9 C14 C1 . . . . 2.46(15) ?
    O1 C1 C14 C13 . . . . -1.90(15) ?
    C2 C1 C14 C13 . . . . 178.77(9) ?
    O1 C1 C14 C9 . . . . 176.69(10) ?
    C2 C1 C14 C9 . . . . -2.64(15) ?
    C3 N1 C15 C20 . . . . -71.76(16) ?
    C3 N1 C15 C16 . . . . 108.85(13) ?
    C21 O3 C16 C17 . . . . 6.37(17) ?
    C21 O3 C16 C15 . . . . -173.84(11) ?
    C20 C15 C16 O3 . . . . 178.95(11) ?
    N1 C15 C16 O3 . . . . -1.66(16) ?
    C20 C15 C16 C17 . . . . -1.25(18) ?
    N1 C15 C16 C17 . . . . 178.14(11) ?
    O3 C16 C17 C18 . . . . -178.15(11) ?
    C15 C16 C17 C18 . . . . 2.07(18) ?
    C16 C17 C18 C19 . . . . -1.38(19) ?
    C17 C18 C19 C20 . . . . -0.1(2) ?
    C16 C15 C20 C19 . . . . -0.27(19) ?
    N1 C15 C20 C19 . . . . -179.65(12) ?
    C18 C19 C20 C15 . . . . 1.0(2) ?
loop_
    _geom_hbond_atom_site_label_D
    _geom_hbond_atom_site_label_H
    _geom_hbond_atom_site_label_A
    _geom_hbond_site_symmetry_A
    _geom_hbond_distance_DH
    _geom_hbond_distance_HA
    _geom_hbond_distance_DA
    _geom_hbond_angle_DHA
    N1 H1 O1 1_555 0.932(19) 1.886(18) 2.6279(13) 135.0(17)
data_global
_journal_data_validation_number     ?
_journal_date_recd_electronic     2010-03-23
_journal_date_accepted     2010-04-10
_journal_name_full     'Acta Crystallographica, Section E'
_journal_year     2010
_journal_volume     66
_journal_issue      5
_journal_page_first     o1117
_journal_page_last     o1117
_journal_paper_category     QO
_journal_coeditor_code     TK2648
_publ_contact_author_name     'He,Liang'
_publ_contact_author_address
;
State Key Laboratory of Fine Chemicals, Dalian University of Technology,
Dalian 116012, People's Republic of China
;
_publ_contact_author_email     lhedlut2002@yahoo.com.cn
_publ_contact_author_fax     ?
_publ_contact_author_phone     ?
_publ_section_title
;
1-(2-Methoxyanilino)anthraquinone
;
loop_
    _publ_author_name
    _publ_author_footnote
    _publ_author_address
    'Lu, Lihua'
;
?
;
;College of Chemical & Pharmaceutical, Qingdao Agriculture University,
    Qingdao 266109, People's Republic of China
;
    'He, Liang'
;
?
;
;State Key Laboratory of Fine Chemicals, Dalian University of Technology,
    Dalian 116012, People's Republic of China
;
