# Supplementary material for: 1-(2-Methoxy­anilino)anthraquinone
Source: Acta Crystallogr Sect E Struct Rep Online. 2010 Apr 21;66(Pt 5):o1117. doi: 10.1107/S1600536810013310 (PMC2979029; doi:10.1107/S1600536810013310)
Supplement: Supplementary file 2 [file e-66-o1117-Isup2.hkl]

# 
# h,k,l, Fc-squared, Fo-squared, sigma(Fo-squared) and status flag 
# 
data_I
_shelx_title ' X09033: 110K' 
_shelx_refln_list_code          4 
_shelx_F_calc_maximum      226.24 
_exptl_crystal_F_000       688.00 
_reflns_d_resolution_high  0.6211 
 
loop_ 
 _symmetry_equiv_pos_as_xyz 
 'x, y, z' 
 '-x, y+1/2, -z+1/2' 
 '-x, -y, -z' 
 'x, -y-1/2, z-1/2' 
 
_cell_length_a    11.4222 
_cell_length_b     7.9878 
_cell_length_c    16.9332 
_cell_angle_alpha  90.000 
_cell_angle_beta  100.985 
_cell_angle_gamma  90.000 
 
_shelx_F_squared_multiplier     1.000 
 
loop_ 
 _refln_index_h 
 _refln_index_k 
 _refln_index_l 
 _refln_F_squared_calc 
 _refln_F_squared_meas 
 _refln_F_squared_sigma 
 _refln_observed_status 
   2   0   0     3642.79     4073.74     28.71 o 
   3   0   0     4988.69     5552.18     40.89 o 
   4   0   0       86.37       78.06      1.61 o 
   5   0   0      243.08      285.30      3.35 o 
   6   0   0      244.19      279.24      3.71 o 
   7   0   0        0.00        0.40      0.64 o 
   8   0   0       36.81       37.13      2.00 o 
   9   0   0     2923.78     2629.41     27.77 o 
  10   0   0      558.38      571.50     11.98 o 
  11   0   0       56.90       58.78      5.77 o 
  12   0   0      139.25      109.56      8.29 o 
  13   0   0       50.17       46.40      6.59 o 
  14   0   0       12.15       14.84      5.08 o 
  15   0   0      206.52      201.10     12.86 o 
  16   0   0       17.39       14.15      9.81 o 
  17   0   0        0.07       -4.31      7.66 o 
   1   1   0      881.07      868.12      5.70 o 
   2   1   0      502.51      600.21      3.81 o 
   3   1   0      734.00      785.03      4.76 o 
   4   1   0      572.33      585.00      4.01 o 
   5   1   0      166.82      169.12      2.13 o 
   6   1   0        3.81        1.30      0.42 o 
   7   1   0      236.91      206.76      2.52 o 
   8   1   0      289.18      268.18      3.56 o 
   9   1   0       40.47       34.22      1.57 o 
  10   1   0     3942.38     3758.78     38.70 o 
  11   1   0      197.05      190.75      7.31 o 
  12   1   0       12.01       11.55      2.91 o 
  13   1   0      139.15      126.93      6.63 o 
  14   1   0       12.26       16.08      3.57 o 
  15   1   0      290.07      310.62     11.33 o 
  16   1   0       31.06       48.57      5.82 o 
  17   1   0        4.02        5.26      8.61 o 
   0   2   0       57.15       77.99      1.75 o 
   1   2   0     4103.76     4704.67     26.50 o 
   2   2   0      788.51      853.54      5.73 o 
   3   2   0      108.26      120.81      1.78 o 
   4   2   0       47.32       60.64      1.06 o 
   5   2   0     1250.47     1321.98      8.28 o 
   6   2   0      103.52      110.38      1.62 o 
   7   2   0        1.14        0.75      0.54 o 
   8   2   0       21.10       18.73      1.11 o 
   9   2   0      139.23      137.36      3.73 o 
  10   2   0        8.74       10.41      1.78 o 
  11   2   0      189.44      193.81      7.06 o 
  12   2   0        0.00       -2.13      2.13 o 
  13   2   0       53.62       51.53      7.16 o 
  14   2   0        2.09        0.52      2.76 o 
  15   2   0        3.00        5.60      4.84 o 
  16   2   0        0.44       -2.51      4.90 o 
  17   2   0        3.60        3.94      5.72 o 
   1   3   0     3800.54     4121.39     24.28 o 
   2   3   0      434.79      580.07      4.47 o 
   3   3   0       48.33       59.03      1.26 o 
   4   3   0      319.28      337.89      3.46 o 
   5   3   0        2.39        2.52      0.55 o 
   6   3   0       12.24       15.87      1.02 o 
   7   3   0        5.64        4.20      0.84 o 
   8   3   0      419.48      403.99      4.94 o 
   9   3   0      578.59      554.55      7.55 o 
  10   3   0      442.51      391.81      8.13 o 
  11   3   0      177.15      203.71      7.48 o 
  12   3   0      275.56      265.79      9.07 o 
  13   3   0       26.87       36.96      4.51 o 
  14   3   0       93.69       98.99     10.59 o 
  15   3   0       10.97       11.86      4.43 o 
  16   3   0        4.06        3.11      5.08 o 
  17   3   0        0.85       -0.92      7.90 o 
   0   4   0     4515.75     4836.74     40.57 o 
   1   4   0       42.73       30.65      1.07 o 
   2   4   0     6279.50     6586.89     40.86 o 
   3   4   0       25.01       24.72      1.08 o 
   4   4   0      376.52      384.22      4.48 o 
   5   4   0       77.11       88.77      2.05 o 
   6   4   0       14.17       12.16      1.02 o 
   7   4   0       22.64       13.74      1.19 o 
   8   4   0      199.82      151.19      3.42 o 
   9   4   0      361.90      317.77      7.21 o 
  10   4   0       13.39       16.03      2.92 o 
  11   4   0       55.91       52.31      5.31 o 
  12   4   0      135.70      132.73      7.91 o 
  13   4   0        1.86        4.31      3.53 o 
  14   4   0       11.42       17.80      4.86 o 
  15   4   0       14.60       18.64      5.15 o 
  16   4   0       28.75       31.61      7.76 o 
   1   5   0      489.53      532.49      5.40 o 
   2   5   0      859.40      895.82      7.67 o 
   3   5   0      538.47      550.23      5.93 o 
   4   5   0        0.37        0.25      0.72 o 
   5   5   0       81.38       74.81      2.19 o 
   6   5   0      248.13      232.89      3.83 o 
   7   5   0      245.60      243.21      5.29 o 
   8   5   0      433.01      354.25      7.74 o 
   9   5   0      357.28      285.50      7.73 o 
  10   5   0        0.01        4.24      2.20 o 
  11   5   0       21.69       21.49      3.66 o 
  12   5   0        0.12        2.42      2.91 o 
  13   5   0       61.48       60.58      6.87 o 
  14   5   0       13.01       12.12      4.63 o 
  15   5   0       44.30       46.90     18.42 o 
  16   5   0      168.63      231.44     15.26 o 
   0   6   0      383.95      373.10      7.88 o 
   1   6   0      615.14      602.23      6.88 o 
   2   6   0       35.58       33.14      1.72 o 
   3   6   0      100.28       98.78      2.79 o 
   4   6   0       93.49       96.78      3.20 o 
   5   6   0       56.09       55.83      2.54 o 
   6   6   0      425.25      409.41      9.38 o 
   7   6   0      611.40      594.78     12.34 o 
   8   6   0       24.49       22.59      3.31 o 
   9   6   0       12.07        8.40      2.76 o 
  10   6   0        1.66        4.83      2.77 o 
  11   6   0       61.89       63.51      5.55 o 
  12   6   0        4.29        3.94      3.85 o 
  13   6   0       63.32       83.03      8.40 o 
  14   6   0        2.58        1.44      5.04 o 
  15   6   0        3.63        9.27      5.91 o 
   1   7   0       15.03       18.23      2.17 o 
   2   7   0        8.55        4.93      2.00 o 
   3   7   0        4.80        6.04      2.12 o 
   4   7   0       14.57       21.56      2.78 o 
   5   7   0       31.19       35.66      3.33 o 
   6   7   0        2.01        1.75      2.13 o 
   7   7   0        2.80        2.70      2.41 o 
   8   7   0        5.24        8.23      3.04 o 
   9   7   0       93.80      100.56      9.30 o 
  10   7   0        2.46        3.70      3.68 o 
  11   7   0       89.69       93.03      7.77 o 
  12   7   0       91.17      131.13     20.98 o 
  13   7   0      244.05      291.56     29.91 o 
  14   7   0       19.80       18.42      6.77 o 
   0   8   0        9.85        4.47      3.35 o 
   1   8   0       21.28       14.24      3.10 o 
   2   8   0      282.62      232.89      8.29 o 
   3   8   0       94.31       70.80      4.74 o 
   4   8   0       11.94       10.98      4.49 o 
   5   8   0       37.13       38.46      4.92 o 
   6   8   0        1.86       -0.25      2.92 o 
   7   8   0       58.09       64.99      6.32 o 
   8   8   0        1.40        0.73      4.14 o 
   9   8   0        0.06       -3.81      4.02 o 
  10   8   0       25.06       11.98      6.22 o 
  11   8   0        1.90        6.13      4.60 o 
  12   8   0       45.73       50.13      8.78 o 
  13   8   0       74.57       91.14     16.99 o 
   1   9   0        1.61        1.66      4.01 o 
   2   9   0      137.15      138.75      7.26 o 
   3   9   0      105.95      102.82      6.61 o 
   4   9   0        8.32       11.07      3.45 o 
   5   9   0       38.40       42.11      5.69 o 
   6   9   0       61.14       60.03      6.39 o 
   7   9   0      102.31      107.92     10.77 o 
   8   9   0      185.59      230.25     14.69 o 
   9   9   0       46.02       54.30      8.96 o 
  10   9   0        0.01        0.48      8.14 o 
  11   9   0       46.90       63.52     11.01 o 
  12   9   0       52.32       67.04     13.40 o 
   0  10   0        1.34       -4.37      5.98 o 
   1  10   0        8.56        9.77      5.04 o 
   2  10   0       11.25        9.57      3.79 o 
   3  10   0        0.07       -0.83      3.26 o 
   4  10   0        4.79        5.67      3.66 o 
   5  10   0       60.01       43.33      8.29 o 
   6  10   0        7.16        8.19      5.39 o 
   7  10   0       15.29       12.32      6.59 o 
   8  10   0       11.77       13.40     10.05 o 
   9  10   0        0.16        1.44      7.66 o 
  10  10   0        2.68       -7.18      7.18 o 
   1  11   0        0.51        3.51      3.79 o 
   2  11   0       12.43        2.47      4.60 o 
   3  11   0       55.64       64.28      8.08 o 
   4  11   0       22.20       25.95      7.47 o 
   5  11   0       25.30       38.34      8.72 o 
   6  11   0        1.33       -2.39      9.09 o 
   7  11   0        3.68        1.44      9.09 o 
   8  11   0        2.49        3.35     10.05 o 
   0  12   0        3.76        2.39      9.57 o 
   1  12   0       10.12       15.00      7.76 o 
   2  12   0       19.84       -0.43      7.90 o 
   3  12   0      112.29      134.28     14.38 o 
   4  12   0      117.55      117.25     20.10 o 
   5  12   0        5.03        5.74     11.01 o 
   6  12   0       93.62      125.86     20.58 o 
 -17   1   1        1.04        4.50      5.58 o 
 -16   1   1       28.56       24.46      5.48 o 
 -15   1   1        2.95        6.23      3.44 o 
 -14   1   1        1.32       -0.09      2.74 o 
 -13   1   1        6.10        3.07      2.60 o 
 -12   1   1      105.68      110.38      6.63 o 
 -11   1   1       18.39       19.78      2.71 o 
 -10   1   1     3642.85     3478.78     33.75 o 
  -9   1   1      616.17      596.22      6.35 o 
  -8   1   1       86.45       67.56      1.78 o 
  -7   1   1      625.88      562.57      5.00 o 
  -6   1   1      202.95      200.42      2.40 o 
  -5   1   1        1.52        1.12      0.40 o 
  -4   1   1      588.46      561.48      4.25 o 
  -3   1   1      882.97      875.70      5.85 o 
  -2   1   1      557.05      579.28      3.93 o 
  -1   1   1     6380.22     6488.73     36.57 o 
   0   1   1     3225.12     3540.76     19.99 o 
   1   1   1        5.50       10.08      0.34 o 
   2   1   1       29.39       16.90      0.50 o 
   3   1   1       91.01       73.47      0.89 o 
   4   1   1        0.00        0.32      0.31 o 
   5   1   1     1633.06     1824.39     10.02 o 
   6   1   1       44.52       52.20      1.07 o 
   7   1   1        0.43        0.28      0.50 o 
   8   1   1       10.30       10.07      0.97 o 
   9   1   1      511.29      488.45      5.67 o 
  10   1   1       12.80       16.15      1.87 o 
  11   1   1      305.14      303.00      8.72 o 
  12   1   1        4.13        2.65      2.45 o 
  13   1   1        9.97        5.12      2.69 o 
  14   1   1       64.07       82.97      9.12 o 
  15   1   1      111.75      115.57      8.01 o 
  16   1   1        0.05        3.96      4.13 o 
  17   1   1       11.51       18.23      7.27 o 
 -17   2   1       13.04        3.38      8.14 o 
 -16   2   1        0.59       -3.75      3.75 o 
 -15   2   1        6.84       12.30      4.41 o 
 -14   2   1        2.46        3.91      3.38 o 
 -13   2   1       69.65       65.13      5.36 o 
 -12   2   1        0.06        2.39      2.33 o 
 -11   2   1        0.89       -0.85      1.66 o 
 -10   2   1       51.76       43.05      2.83 o 
  -9   2   1      102.78       90.51      2.38 o 
  -8   2   1      107.52       93.81      2.12 o 
  -7   2   1      102.32      118.92      2.04 o 
  -6   2   1       22.66       30.67      1.05 o 
  -5   2   1       51.43       65.20      1.38 o 
  -4   2   1      183.33      223.53      2.19 o 
  -3   2   1        3.93        3.60      0.44 o 
  -2   2   1     3986.99     4131.56     22.85 o 
  -1   2   1    10398.94    11089.72     59.71 o 
   0   2   1     9201.59     9727.67     55.31 o 
   1   2   1    19656.41    20569.84    123.62 o 
   2   2   1       60.39       51.59      0.92 o 
   3   2   1     1976.03     1920.20     10.72 o 
   4   2   1       41.15       34.66      0.84 o 
   5   2   1     1839.59     2007.65     11.07 o 
   6   2   1        3.10        4.34      0.55 o 
   7   2   1       54.49       51.23      1.46 o 
   8   2   1       41.15       35.64      1.50 o 
   9   2   1      195.74      184.82      3.52 o 
  10   2   1       84.67       80.30      3.50 o 
  11   2   1        9.46        8.71      2.62 o 
  12   2   1       18.09       17.32      3.17 o 
  13   2   1       57.79       74.99      7.28 o 
  14   2   1       85.93       89.73      6.49 o 
  15   2   1        0.43        2.11      3.18 o 
  16   2   1        5.86        2.27      6.22 o 
  17   2   1        0.01        4.65      5.38 o 
 -17   3   1        0.17        1.44      6.09 o 
 -16   3   1        4.60        9.69      5.91 o 
 -15   3   1        0.12       -3.31      3.57 o 
 -14   3   1       57.76       62.10      6.79 o 
 -13   3   1       41.57       36.95      8.03 o 
 -12   3   1      303.56      270.83     10.36 o 
 -11   3   1       47.63       40.17      3.50 o 
 -10   3   1       59.04       48.68      3.32 o 
  -9   3   1      305.31      298.28      5.14 o 
  -8   3   1       14.47        9.91      1.09 o 
  -7   3   1      276.59      249.22      4.25 o 
  -6   3   1       63.70       74.91      1.90 o 
  -5   3   1      630.57      724.44      6.09 o 
  -4   3   1        0.76        0.24      0.48 o 
  -3   3   1        1.38        1.71      0.48 o 
  -2   3   1      518.50      605.77      4.28 o 
  -1   3   1        1.73        4.90      0.52 o 
   0   3   1      534.01      614.12      4.98 o 
   1   3   1     3680.90     3909.53     24.52 o 
   2   3   1     1892.51     1955.55     12.59 o 
   3   3   1      110.83      152.42      1.75 o 
   4   3   1       11.42        2.63      0.57 o 
   5   3   1      619.28      706.34      5.96 o 
   6   3   1        4.99        7.43      0.76 o 
   7   3   1       35.74       38.55      1.74 o 
   8   3   1      122.99      118.17      2.63 o 
   9   3   1        0.20       -0.98      0.98 o 
  10   3   1      166.29      153.89      5.01 o 
  11   3   1       46.30       47.65      5.05 o 
  12   3   1       89.86       92.26      5.74 o 
  13   3   1        0.04       -0.04      2.49 o 
  14   3   1       34.42       42.10      5.05 o 
  15   3   1        0.35       -3.06      3.57 o 
  16   3   1        9.39       -3.63      5.24 o 
  17   3   1       19.49       24.88     10.53 o 
 -16   4   1        0.01        4.70      5.58 o 
 -15   4   1        0.01       -1.63      3.95 o 
 -14   4   1       12.75        5.35      3.95 o 
 -13   4   1       14.64       11.15      6.62 o 
 -12   4   1        2.00        3.19      3.29 o 
 -11   4   1      290.60      240.49      8.29 o 
 -10   4   1        1.38       -1.14      2.76 o 
  -9   4   1      672.63      573.02     11.20 o 
  -8   4   1       85.28      124.31      3.48 o 
  -7   4   1       32.15       22.30      1.38 o 
  -6   4   1      627.30      639.33      6.24 o 
  -5   4   1       14.27       12.81      0.94 o 
  -4   4   1       28.14       30.00      1.13 o 
  -3   4   1      274.76      283.41      3.18 o 
  -2   4   1     1201.58     1302.70      8.74 o 
  -1   4   1     2812.02     3071.69     19.38 o 
   0   4   1     2857.53     3041.57     19.78 o 
   1   4   1        4.65       17.96      0.96 o 
   2   4   1     2063.34     2275.81     16.60 o 
   3   4   1      576.67      562.58      5.42 o 
   4   4   1       11.86       13.55      0.91 o 
   5   4   1        0.94        0.69      0.61 o 
   6   4   1        3.57        2.38      0.79 o 
   7   4   1       26.47       26.03      1.57 o 
   8   4   1       43.65       33.21      2.14 o 
   9   4   1       27.55       29.13      2.71 o 
  10   4   1       41.93       38.34      3.99 o 
  11   4   1        1.29        4.66      2.94 o 
  12   4   1      173.47      185.43      9.04 o 
  13   4   1       34.04       33.49      5.15 o 
  14   4   1        0.01        0.90      3.85 o 
  15   4   1       80.17       92.89      9.94 o 
  16   4   1       92.07      108.43     11.11 o 
 -16   5   1        2.88        8.44      7.18 o 
 -15   5   1        3.36        3.10      5.38 o 
 -14   5   1        3.50       -0.48      3.95 o 
 -13   5   1       26.13       26.00      5.00 o 
 -12   5   1        0.25        1.71      2.74 o 
 -11   5   1      173.23      184.44      7.77 o 
 -10   5   1      533.98      478.50     10.72 o 
  -9   5   1       13.61       18.90      3.08 o 
  -8   5   1      535.45      484.15     11.81 o 
  -7   5   1      122.05      105.01      3.31 o 
  -6   5   1       22.90       25.69      1.57 o 
  -5   5   1       41.25       38.83      1.73 o 
  -4   5   1       14.73       11.45      1.04 o 
  -3   5   1       82.15       78.79      1.95 o 
  -2   5   1       24.91       29.79      1.32 o 
  -1   5   1       37.80       52.60      1.67 o 
   0   5   1        0.01        0.47      0.64 o 
   1   5   1       11.18        7.20      0.89 o 
   2   5   1      151.64      126.11      2.50 o 
   3   5   1        2.44        0.72      0.76 o 
   4   5   1      275.47      256.75      3.79 o 
   5   5   1       79.48       75.39      2.19 o 
   6   5   1     1593.67     1550.91     16.71 o 
   7   5   1      941.62      870.73     10.80 o 
   8   5   1      114.66       93.00      4.71 o 
   9   5   1       61.98       51.13      3.42 o 
  10   5   1       39.30       43.97      6.49 o 
  11   5   1       34.71       44.17      4.58 o 
  12   5   1       74.49       65.25      5.46 o 
  13   5   1       54.77       55.04      5.46 o 
  14   5   1        1.55        5.61      4.22 o 
  15   5   1      143.89      141.08     12.06 o 
  16   5   1      199.53      272.30     21.53 o 
 -15   6   1        0.07        0.03      5.29 o 
 -14   6   1        4.07        1.85      5.04 o 
 -13   6   1       16.06       13.96      4.60 o 
 -12   6   1       41.05       39.41      5.79 o 
 -11   6   1      119.63      114.99      7.83 o 
 -10   6   1       18.37       15.62      3.04 o 
  -9   6   1        3.62        4.17      2.50 o 
  -8   6   1        1.63        1.09      2.35 o 
  -7   6   1      410.66      408.88      9.39 o 
  -6   6   1        1.12       -1.50      1.50 o 
  -5   6   1        9.25        8.56      1.43 o 
  -4   6   1      957.46      893.85      9.74 o 
  -3   6   1      909.95      859.83      9.35 o 
  -2   6   1       64.46       60.01      2.33 o 
  -1   6   1       69.72       76.13      2.49 o 
   0   6   1       48.22       44.76      1.88 o 
   1   6   1      114.57      102.96      2.77 o 
   2   6   1      203.21      191.61      3.68 o 
   3   6   1      872.57      828.81      8.69 o 
   4   6   1      123.52      129.73      3.32 o 
   5   6   1      489.72      472.12      9.02 o 
   6   6   1      880.24      821.72     12.98 o 
   7   6   1      119.96      105.03      4.47 o 
   8   6   1        3.78        2.75      2.11 o 
   9   6   1       42.69       38.37      4.18 o 
  10   6   1      103.17       98.57      6.12 o 
  11   6   1       15.64        9.42      3.24 o 
  12   6   1       52.45       53.67      8.55 o 
  13   6   1       14.92       23.19      5.24 o 
  14   6   1        1.88        3.05      5.51 o 
  15   6   1       11.65       11.29      6.59 o 
 -14   7   1       68.18       61.04      9.60 o 
 -13   7   1       45.93       44.99      8.16 o 
 -12   7   1      118.40      124.64      9.01 o 
 -11   7   1        0.52       -1.08      3.45 o 
 -10   7   1        4.92        8.61      4.90 o 
  -9   7   1       30.71       39.08      5.38 o 
  -8   7   1        7.05        5.49      3.18 o 
  -7   7   1       35.87       33.92      3.87 o 
  -6   7   1        6.60        5.41      2.43 o 
  -5   7   1       31.67       24.92      4.31 o 
  -4   7   1      127.96      117.23      4.98 o 
  -3   7   1      304.78      292.96      6.68 o 
  -2   7   1       78.44       71.29      3.52 o 
  -1   7   1        0.53        1.58      1.34 o 
   0   7   1      398.77      400.61      6.89 o 
   1   7   1      162.30      176.86      4.42 o 
   2   7   1      109.19      100.68      3.93 o 
   3   7   1     1488.67     1500.62     20.01 o 
   4   7   1      171.25      161.38      5.28 o 
   5   7   1        6.93        7.29      2.16 o 
   6   7   1        8.16        5.30      2.19 o 
   7   7   1      134.43      136.32      6.49 o 
   8   7   1       35.69       28.87      4.63 o 
   9   7   1       13.23       15.79      4.14 o 
  10   7   1       17.21       13.00      4.13 o 
  11   7   1        0.16       -0.86      3.30 o 
  12   7   1      659.48      780.38     21.44 o 
  13   7   1       43.18       45.92      8.24 o 
  14   7   1       12.29       14.48      6.40 o 
 -13   8   1        6.09        1.12      5.98 o 
 -12   8   1       96.26      108.28     11.37 o 
 -11   8   1        4.05       -0.89      3.98 o 
 -10   8   1       14.71       12.95      5.86 o 
  -9   8   1        5.80        5.54      4.79 o 
  -8   8   1       85.55       95.36      8.72 o 
  -7   8   1       10.55       10.66      3.70 o 
  -6   8   1      179.20      188.99      9.09 o 
  -5   8   1       60.41       65.22      6.03 o 
  -4   8   1       95.43       93.35      5.87 o 
  -3   8   1      371.98      315.47     15.96 o 
  -2   8   1      152.06      140.21      6.67 o 
  -1   8   1        0.64        1.29      1.96 o 
   0   8   1       10.60        9.39      2.36 o 
   1   8   1      237.60      216.52      7.78 o 
   2   8   1       77.34       88.44      4.79 o 
   3   8   1      117.88      108.06      5.99 o 
   4   8   1       38.22       35.80      3.58 o 
   5   8   1        1.11        1.40      2.33 o 
   6   8   1        0.64       -0.94      2.47 o 
   7   8   1       28.82       28.77      6.20 o 
   8   8   1        5.01        1.93      4.02 o 
   9   8   1       18.47       22.46     12.92 o 
  10   8   1       25.54       24.88      5.24 o 
  11   8   1        0.00       -0.81      3.80 o 
  12   8   1       12.27       21.79     10.29 o 
  13   8   1      102.61      110.50     24.88 o 
 -12   9   1        0.22        3.78      6.09 o 
 -11   9   1        8.01        6.40      5.86 o 
 -10   9   1        2.60       12.20      6.77 o 
  -9   9   1       29.95       37.98      7.76 o 
  -8   9   1       34.47       43.38      7.90 o 
  -7   9   1        8.72        8.37      4.15 o 
  -6   9   1       37.78       33.24      5.28 o 
  -5   9   1        0.17       -0.85      3.01 o 
  -4   9   1        3.50        7.46      3.27 o 
  -3   9   1       32.00       27.89      4.20 o 
  -2   9   1        1.17       -1.91      2.45 o 
  -1   9   1        5.06        2.12      2.66 o 
   0   9   1       18.60       10.81      3.21 o 
   1   9   1        1.52        0.16      2.55 o 
   2   9   1       38.32       44.90      4.90 o 
   3   9   1       39.73       39.43      4.82 o 
   4   9   1        0.95        3.88      2.94 o 
   5   9   1       55.05       56.15      6.39 o 
   6   9   1        3.57       -2.15      4.06 o 
   7   9   1        0.00        9.57      5.08 o 
   8   9   1       33.96       33.24      7.42 o 
   9   9   1        2.58       -4.56      4.56 o 
  10   9   1        0.36       -3.42      5.50 o 
  11   9   1        0.20       -1.11      5.24 o 
  12   9   1        1.15        2.15      5.75 o 
 -11  10   1        2.73        5.26     10.53 o 
 -10  10   1        2.33       13.40     10.53 o 
  -9  10   1        5.85       -2.39      9.09 o 
  -8  10   1       24.42       17.62      6.93 o 
  -7  10   1       37.15       34.58      7.56 o 
  -6  10   1       17.30       12.55     11.96 o 
  -5  10   1       15.32       13.83      4.74 o 
  -4  10   1        4.34        2.61      3.79 o 
  -3  10   1       35.68       33.22      5.12 o 
  -2  10   1       60.77       78.59      6.57 o 
  -1  10   1        8.99        8.77      3.69 o 
   0  10   1       14.65       10.80      5.39 o 
   1  10   1       14.85       17.81      4.15 o 
   2  10   1      121.55      122.98      7.68 o 
   3  10   1        6.29        9.74      3.71 o 
   4  10   1       28.04       17.62      5.12 o 
   5  10   1        0.04       -2.82      4.48 o 
   6  10   1        0.06       -0.43      4.90 o 
   7  10   1       78.05      102.06     13.16 o 
   8  10   1       14.46       31.58     11.49 o 
   9  10   1        2.49       -7.66      7.66 o 
  10  10   1        0.19        3.13      6.20 o 
  -9  11   1        0.03       -2.87      9.57 o 
  -8  11   1        0.16       -4.79      9.57 o 
  -7  11   1        0.01        1.91     10.05 o 
  -6  11   1        3.77       11.49      9.09 o 
  -5  11   1       14.92        8.64      6.67 o 
  -4  11   1       16.32       17.05      8.37 o 
  -3  11   1       24.63       29.23      6.44 o 
  -2  11   1        0.10        1.37      3.75 o 
  -1  11   1        0.13       -3.56      3.56 o 
   0  11   1        0.00        5.15      4.99 o 
   1  11   1       56.81       62.77      7.95 o 
   2  11   1       19.90       16.40      5.38 o 
   3  11   1        1.80       -2.09      4.47 o 
   4  11   1       63.34       71.94     10.47 o 
   5  11   1        4.39        7.18      9.09 o 
   6  11   1        2.71       -6.22      7.18 o 
   7  11   1       13.73       11.96     10.53 o 
   8  11   1        0.33        8.14     10.05 o 
  -6  12   1       74.63      101.45     19.14 o 
  -5  12   1      137.66      127.77     20.58 o 
  -4  12   1      299.95      263.68     26.80 o 
  -3  12   1      202.17      252.32     18.10 o 
  -2  12   1        0.02        2.69      7.27 o 
  -1  12   1        0.41        3.00     13.16 o 
   0  12   1       12.76       15.68      7.61 o 
   1  12   1        2.05        1.46      7.22 o 
   2  12   1        0.66        1.48      6.93 o 
   3  12   1       31.43       29.89      9.26 o 
   4  12   1        0.74        8.14     10.53 o 
   5  12   1       63.77       68.91     16.75 o 
 -17   0   2       10.38        5.26      8.14 o 
 -16   0   2       11.83        5.74      7.66 o 
 -15   0   2        0.14        3.76      4.56 o 
 -14   0   2       54.94       57.66      7.61 o 
 -13   0   2      129.23      142.77     13.64 o 
 -12   0   2       20.46       26.61      5.08 o 
 -11   0   2     1439.37     1355.48     26.05 o 
 -10   0   2     2315.97     2282.03     38.49 o 
  -9   0   2       48.60       48.84      4.05 o 
  -8   0   2        4.07        5.11      1.11 o 
  -7   0   2       28.92       38.73      1.73 o 
  -6   0   2     1788.11     1831.44     17.89 o 
  -5   0   2       43.75       51.71      2.04 o 
  -4   0   2      300.96      352.28      6.28 o 
  -3   0   2      265.34      277.04      3.29 o 
  -2   0   2     1389.38     1672.53     12.23 o 
  -1   0   2     6239.96     6437.19     48.51 o 
   1   0   2     2322.54     2546.86     24.15 o 
   2   0   2     5262.77     5696.20     38.56 o 
   3   0   2      189.84      238.33      2.46 o 
   4   0   2      607.46      725.06      6.18 o 
   5   0   2       11.37       19.30      0.85 o 
   6   0   2      975.90     1049.49      9.45 o 
   7   0   2        0.59       -0.68      0.68 o 
   8   0   2        8.89        5.78      1.21 o 
   9   0   2      422.76      405.83      6.89 o 
  10   0   2       10.11        9.94      1.99 o 
  11   0   2       21.39       23.77      3.75 o 
  12   0   2       79.13       79.17      7.27 o 
  13   0   2        6.00        5.02      4.06 o 
  14   0   2      532.58      587.44     20.95 o 
  15   0   2        9.20       11.41      5.24 o 
  16   0   2       28.59       42.59     11.01 o 
  17   0   2        0.67       -6.70      6.70 o 
 -17   1   2       40.66       25.55      6.93 o 
 -16   1   2       58.28       58.27      9.09 o 
 -15   1   2       39.21       50.60      5.41 o 
 -14   1   2        0.23        2.19      2.73 o 
 -13   1   2       13.92       15.40      3.20 o 
 -12   1   2        0.21        2.73      2.28 o 
 -11   1   2      971.51      928.14     13.99 o 
 -10   1   2        8.02        6.06      1.50 o 
  -9   1   2      282.88      270.12      4.29 o 
  -8   1   2      719.62      661.28      6.13 o 
  -7   1   2      115.16      118.96      2.04 o 
  -6   1   2      112.23      145.00      2.29 o 
  -5   1   2        7.53       12.73      0.66 o 
  -4   1   2      179.19      184.12      1.88 o 
  -3   1   2      213.95      195.08      1.88 o 
  -2   1   2       89.07      106.31      1.08 o 
  -1   1   2     1665.54     1671.97      8.58 o 
   0   1   2      133.16      148.02      1.33 o 
   1   1   2      724.68      807.55      5.39 o 
   2   1   2      930.34     1036.54      5.95 o 
   3   1   2      114.47      150.07      1.27 o 
   4   1   2     7480.75     7966.03     38.65 o 
   5   1   2     1356.69     1618.93      9.20 o 
   6   1   2        9.65       18.62      0.83 o 
   7   1   2       19.54       25.17      1.30 o 
   8   1   2      313.78      283.88      3.96 o 
   9   1   2      711.98      659.67      7.08 o 
  10   1   2        5.69        3.20      1.32 o 
  11   1   2        3.17        2.89      1.91 o 
  12   1   2        0.16        0.64      2.35 o 
  13   1   2        0.00       -2.26      2.37 o 
  14   1   2      128.93      137.57      7.29 o 
  15   1   2       80.25       90.04      6.68 o 
  16   1   2        5.31        5.62      5.24 o 
  17   1   2       10.00        6.49     13.16 o 
 -17   2   2        0.38        0.09      5.24 o 
 -16   2   2        2.89       -1.44      4.74 o 
 -15   2   2       26.26       27.50      5.31 o 
 -14   2   2       18.23       10.40      3.46 o 
 -13   2   2        0.18        0.01      2.45 o 
 -12   2   2       13.60       12.20      2.55 o 
 -11   2   2        0.37        1.35      1.54 o 
 -10   2   2       11.41        9.67      1.77 o 
  -9   2   2       20.45       18.86      1.30 o 
  -8   2   2      661.29      622.72      5.62 o 
  -7   2   2     1641.56     1752.23     12.81 o 
  -6   2   2     3121.61     3482.11     21.35 o 
  -5   2   2     5844.57     6392.80     35.39 o 
  -4   2   2       71.99       66.42      1.20 o 
  -3   2   2      389.03      387.15      3.21 o 
  -2   2   2      398.25      413.18      3.04 o 
  -1   2   2      182.61      208.94      1.77 o 
   0   2   2     4275.15     4543.10     24.25 o 
   1   2   2      816.18      821.32      5.21 o 
   2   2   2      282.47      272.82      2.20 o 
   3   2   2      144.95      197.62      1.92 o 
   4   2   2     2839.03     3223.09     18.33 o 
   5   2   2     1202.35     1228.64      7.99 o 
   6   2   2      121.68      151.06      2.21 o 
   7   2   2        4.52        4.44      0.79 o 
   8   2   2      124.88      117.76      2.57 o 
   9   2   2       90.21       90.11      2.48 o 
  10   2   2        7.31        8.48      1.77 o 
  11   2   2      107.35       93.29      4.70 o 
  12   2   2       25.49       31.02      3.74 o 
  13   2   2        0.33       -0.04      2.60 o 
  14   2   2        9.08        7.27      3.31 o 
  15   2   2       72.89       79.70      6.61 o 
  16   2   2        4.71        4.97      5.24 o 
  17   2   2        6.11       -0.72      5.75 o 
 -17   3   2       18.65       22.15      7.27 o 
 -16   3   2       26.41       17.67      6.70 o 
 -15   3   2       13.54       18.25      5.03 o 
 -14   3   2        1.67       -2.13      3.36 o 
 -13   3   2        8.77        6.69      3.64 o 
 -12   3   2        8.60        7.92      4.56 o 
 -11   3   2      294.80      285.02      8.79 o 
 -10   3   2     1064.57     1009.10     16.42 o 
  -9   3   2      376.53      355.61      7.35 o 
  -8   3   2      332.17      301.00      4.57 o 
  -7   3   2      312.35      255.02      3.83 o 
  -6   3   2       98.27      111.31      1.93 o 
  -5   3   2      421.13      485.07      4.23 o 
  -4   3   2      228.44      242.41      2.74 o 
  -3   3   2        0.45        0.40      0.46 o 
  -2   3   2       81.19       74.04      1.35 o 
  -1   3   2       45.17       57.51      1.21 o 
   0   3   2        0.25       -0.13      0.41 o 
   1   3   2      164.45      211.02      2.13 o 
   2   3   2     1400.00     1388.56      8.81 o 
   3   3   2     4823.48     5139.29     29.36 o 
   4   3   2      950.02     1185.61      8.49 o 
   5   3   2     1246.94     1428.88     10.45 o 
   6   3   2      470.09      458.32      4.77 o 
   7   3   2      309.58      284.58      3.75 o 
   8   3   2        6.67        4.21      0.96 o 
   9   3   2       10.34        6.53      1.38 o 
  10   3   2      164.94      146.45      4.97 o 
  11   3   2        6.23        4.10      2.37 o 
  12   3   2       23.63       36.13      4.21 o 
  13   3   2       14.98       11.05      3.32 o 
  14   3   2       37.66       42.39      5.13 o 
  15   3   2        7.20        4.53      5.04 o 
  16   3   2       15.33       12.78      6.25 o 
 -16   4   2        0.13        6.32      5.86 o 
 -15   4   2        8.54        7.64      4.52 o 
 -14   4   2        2.21        6.05      4.03 o 
 -13   4   2        0.02       -0.06      3.93 o 
 -12   4   2       86.72       82.86      6.88 o 
 -11   4   2        2.60        1.01      2.08 o 
 -10   4   2      126.40      103.66      4.91 o 
  -9   4   2      783.20      696.72     10.59 o 
  -8   4   2       48.09       38.45      2.34 o 
  -7   4   2       26.95       35.03      1.61 o 
  -6   4   2      602.54      602.37      5.97 o 
  -5   4   2       63.73       61.16      1.52 o 
  -4   4   2       36.43       38.82      1.28 o 
  -3   4   2       13.11       11.89      0.80 o 
  -2   4   2        0.12        0.64      0.55 o 
  -1   4   2       94.51      116.70      1.96 o 
   0   4   2      342.46      368.67      4.27 o 
   1   4   2       28.90       37.64      1.59 o 
   2   4   2       28.72       33.47      1.29 o 
   3   4   2       12.60        9.81      0.86 o 
   4   4   2      120.35      155.50      2.71 o 
   5   4   2      199.69      216.67      3.24 o 
   6   4   2       93.88      105.83      2.75 o 
   7   4   2       71.31       62.63      2.22 o 
   8   4   2       39.04       30.28      2.09 o 
   9   4   2       97.45       86.19      5.45 o 
  10   4   2       37.24       37.63      3.92 o 
  11   4   2       42.23       33.46      6.53 o 
  12   4   2        8.98        5.00      3.22 o 
  13   4   2       72.51       90.70      7.25 o 
  14   4   2        1.13        3.56      4.03 o 
  15   4   2        0.31        1.82      4.83 o 
  16   4   2      100.40      100.82     10.77 o 
 -16   5   2       16.83       11.49      6.77 o 
 -15   5   2       75.11       89.08     14.36 o 
 -14   5   2        0.18       -4.57      4.80 o 
 -13   5   2        4.51        3.19      3.87 o 
 -12   5   2        0.20        2.39      3.08 o 
 -11   5   2       29.48       30.27      3.53 o 
 -10   5   2       14.46       11.14      2.55 o 
  -9   5   2      134.67      115.17      6.47 o 
  -8   5   2      303.87      310.71      7.90 o 
  -7   5   2      136.19      134.16      4.09 o 
  -6   5   2       31.97       30.42      1.73 o 
  -5   5   2       60.80       61.61      1.85 o 
  -4   5   2      252.16      231.76      3.45 o 
  -3   5   2       94.66       95.51      2.24 o 
  -2   5   2        0.87        1.85      0.74 o 
  -1   5   2      253.26      287.55      4.03 o 
   0   5   2      574.24      599.11      6.08 o 
   1   5   2     1350.33     1399.31     12.08 o 
   2   5   2      367.73      376.57      5.68 o 
   3   5   2      508.94      519.85      5.80 o 
   4   5   2      384.16      393.73      4.79 o 
   5   5   2      631.49      622.43      7.41 o 
   6   5   2     1751.11     1599.36     15.70 o 
   7   5   2      832.34      771.63      9.98 o 
   8   5   2       13.99        9.37      1.79 o 
   9   5   2        0.70       -1.06      1.72 o 
  10   5   2       82.26       76.39      8.01 o 
  11   5   2      167.21      172.71      7.55 o 
  12   5   2       66.57       75.98      5.90 o 
  13   5   2        1.07        2.09      3.66 o 
  14   5   2       11.23       17.41     14.36 o 
  15   5   2       32.02       48.84     11.49 o 
  16   5   2        8.09       21.53     10.05 o 
 -15   6   2        0.04       -4.90      4.90 o 
 -14   6   2       53.86       64.12      7.73 o 
 -13   6   2       89.39      101.47      8.39 o 
 -12   6   2        0.43       -0.54      5.17 o 
 -11   6   2        6.63        5.69      3.41 o 
 -10   6   2      100.50      108.23     14.34 o 
  -9   6   2      400.36      370.28     15.96 o 
  -8   6   2      108.18       92.18      5.87 o 
  -7   6   2     1162.17     1157.30     20.43 o 
  -6   6   2      105.58       95.96      3.97 o 
  -5   6   2     1011.64      956.12     13.85 o 
  -4   6   2     2638.03     2456.29     21.28 o 
  -3   6   2      544.35      485.93      6.38 o 
  -2   6   2       52.97       44.22      2.00 o 
  -1   6   2        0.56        1.63      1.15 o 
   0   6   2       84.46       89.37      2.66 o 
   1   6   2       36.87       46.09      1.94 o 
   2   6   2     3559.94     3460.84     28.32 o 
   3   6   2        4.49        3.72      1.25 o 
   4   6   2       42.79       45.82      2.44 o 
   5   6   2      123.41      108.66      3.74 o 
   6   6   2      147.88      126.29      3.99 o 
   7   6   2       11.22        5.91      1.91 o 
   8   6   2      130.09      119.32      5.36 o 
   9   6   2        0.93       -2.07      2.07 o 
  10   6   2        7.97        4.25      2.81 o 
  11   6   2       33.64       27.55      4.70 o 
  12   6   2       31.31       37.77      4.91 o 
  13   6   2       59.96       61.06      8.51 o 
  14   6   2        0.90       -1.85      5.38 o 
  15   6   2        0.87        0.24      5.41 o 
 -14   7   2      116.44      135.20     12.61 o 
 -13   7   2        0.63       -3.19      4.59 o 
 -12   7   2       25.50       25.38      5.40 o 
 -11   7   2        0.58        0.53      3.65 o 
 -10   7   2        9.08        5.14      4.56 o 
  -9   7   2        0.47       -2.73      2.94 o 
  -8   7   2      142.26      152.76      8.28 o 
  -7   7   2      289.49      291.60     15.04 o 
  -6   7   2        3.59        1.53      2.08 o 
  -5   7   2       39.14       32.62      3.04 o 
  -4   7   2       94.52       93.25      4.58 o 
  -3   7   2        2.05        1.62      1.74 o 
  -2   7   2       28.49       29.55      2.65 o 
  -1   7   2        0.47       -0.44      1.24 o 
   0   7   2       51.48       50.16      3.66 o 
   1   7   2        6.39        6.11      1.65 o 
   2   7   2     1148.35     1123.64     14.94 o 
   3   7   2     1122.26     1034.39     14.23 o 
   4   7   2       93.75       81.15      3.99 o 
   5   7   2       12.27       10.07      2.12 o 
   6   7   2      129.15      139.42      5.81 o 
   7   7   2       39.99       30.78      3.77 o 
   8   7   2       36.83       39.23      5.04 o 
   9   7   2       53.44       44.74      4.84 o 
  10   7   2       15.96       11.96      4.63 o 
  11   7   2        9.08        7.48      4.06 o 
  12   7   2      178.74      251.55     40.20 o 
  13   7   2       59.25       60.96      8.97 o 
  14   7   2        1.13       -1.20      5.75 o 
 -13   8   2       99.27       94.60     11.24 o 
 -12   8   2        5.80        6.55      4.79 o 
 -11   8   2        1.61        0.69      4.03 o 
 -10   8   2        7.22        3.35      5.08 o 
  -9   8   2       23.41       15.18      5.38 o 
  -8   8   2      249.75      262.23     13.43 o 
  -7   8   2       35.98       32.47      4.92 o 
  -6   8   2      331.08      339.23     12.21 o 
  -5   8   2       10.21        6.67      3.19 o 
  -4   8   2       77.87       88.98      5.72 o 
  -3   8   2       72.85       65.05      5.18 o 
  -2   8   2       84.42       70.80      5.03 o 
  -1   8   2       37.97       38.35      3.54 o 
   0   8   2       91.57       85.50      4.71 o 
   1   8   2        1.02        6.38      2.16 o 
   2   8   2       30.14       25.31      3.20 o 
   3   8   2       29.15       33.97      3.58 o 
   4   8   2       11.67        9.67      2.89 o 
   5   8   2        0.11        0.51      2.27 o 
   6   8   2        2.34        1.03      4.87 o 
   7   8   2        1.84        2.53      3.22 o 
   8   8   2        9.37       14.34     10.77 o 
   9   8   2        7.99       10.35      4.90 o 
  10   8   2        0.66       -0.13      3.77 o 
  11   8   2        2.27        1.02      6.70 o 
  12   8   2      178.72      197.75     13.45 o 
  13   8   2       19.83       16.03      7.90 o 
 -12   9   2        1.72        4.20      6.25 o 
 -11   9   2        1.62       21.53     10.05 o 
 -10   9   2       13.92       15.88      9.09 o 
  -9   9   2        0.01        5.42      5.39 o 
  -8   9   2       22.87       26.96      6.93 o 
  -7   9   2       12.95       13.40      8.80 o 
  -6   9   2        9.76        7.60      3.92 o 
  -5   9   2       30.49       25.06      4.91 o 
  -4   9   2        0.01        0.61      2.75 o 
  -3   9   2      219.77      223.87      8.93 o 
  -2   9   2      155.36      156.53      7.63 o 
  -1   9   2       28.04       20.46      5.80 o 
   0   9   2        2.99        2.89      2.82 o 
   1   9   2       85.22       88.08      6.19 o 
   2   9   2      236.18      229.89      8.91 o 
   3   9   2       99.28       97.54      6.47 o 
   4   9   2      121.51      107.53      6.72 o 
   5   9   2        3.40        5.08      4.36 o 
   6   9   2       17.10       20.49      6.09 o 
   7   9   2      109.21      108.66     10.42 o 
   8   9   2       77.88       66.81      9.30 o 
   9   9   2        0.49        3.35      8.14 o 
  10   9   2       84.88      103.74     11.01 o 
  11   9   2        9.83       12.68      6.74 o 
  12   9   2       39.95       31.58     10.53 o 
 -11  10   2        3.04       -0.48     10.05 o 
 -10  10   2        6.10       19.62     11.49 o 
  -9  10   2       91.54       92.84     17.23 o 
  -8  10   2        3.56        4.57      5.98 o 
  -7  10   2       19.95       35.67     14.84 o 
  -6  10   2       15.35       10.88      4.78 o 
  -5  10   2        1.01        6.01      4.23 o 
  -4  10   2       27.87       27.70      5.44 o 
  -3  10   2      156.29      164.02      8.66 o 
  -2  10   2      399.45      464.03     13.68 o 
  -1  10   2        0.82        1.70      3.59 o 
   0  10   2      169.54      181.25      8.83 o 
   1  10   2       69.20       69.65      6.35 o 
   2  10   2      129.95      139.83      9.53 o 
   3  10   2      108.94      103.01      8.64 o 
   4  10   2       22.38       21.75      5.34 o 
   5  10   2       29.59       20.39      9.57 o 
   6  10   2       19.27       14.04      5.98 o 
   7  10   2       16.58       32.06     11.49 o 
   8  10   2        0.84       -2.87      7.66 o 
   9  10   2        1.05        5.26      8.61 o 
  10  10   2        0.93       -2.39      5.41 o 
  -9  11   2        1.78        4.31     11.01 o 
  -8  11   2        3.41       17.71     11.49 o 
  -7  11   2        3.88        4.31     10.05 o 
  -6  11   2        8.82       12.92     10.05 o 
  -5  11   2       61.84       67.00     15.79 o 
  -4  11   2        0.88       -0.62      5.58 o 
  -3  11   2       19.44       19.25      5.93 o 
  -2  11   2        4.69        0.93      4.63 o 
  -1  11   2       12.78       11.04      5.28 o 
   0  11   2       46.75       60.24      7.73 o 
   1  11   2      118.69      130.85     11.55 o 
   2  11   2       35.30       33.33      6.58 o 
   3  11   2      106.18      138.25     10.82 o 
   4  11   2       18.64       29.19     11.49 o 
   5  11   2        0.01        2.39      9.09 o 
   6  11   2        1.23       -5.74      8.14 o 
   7  11   2        0.75       10.53     10.05 o 
   8  11   2       26.59       29.19     12.44 o 
  -6  12   2       52.67       42.11     14.84 o 
  -5  12   2       60.67       66.52     16.75 o 
  -4  12   2       28.96       25.84     13.40 o 
  -3  12   2        1.70        8.61     10.05 o 
  -2  12   2       55.63       79.75     12.01 o 
  -1  12   2        0.96        3.11      7.11 o 
   0  12   2        1.58       -0.72      6.43 o 
   1  12   2        4.76        9.96      7.61 o 
   2  12   2       62.08       79.93     12.18 o 
   3  12   2        0.11       11.96     11.01 o 
   4  12   2        0.86       -0.48     10.05 o 
   5  12   2        5.35        7.66     11.49 o 
 -17   1   3       37.81       55.43     10.77 o 
 -16   1   3        3.60        8.37      5.41 o 
 -15   1   3       31.98       38.51      8.51 o 
 -14   1   3        3.17        4.48      2.91 o 
 -13   1   3        7.06        2.78      2.55 o 
 -12   1   3        1.30       -0.24      1.96 o 
 -11   1   3      111.73      114.29      4.53 o 
 -10   1   3      222.11      206.70      7.20 o 
  -9   1   3      215.95      199.63      3.15 o 
  -8   1   3       92.73       80.70      2.00 o 
  -7   1   3        0.00        1.82      0.64 o 
  -6   1   3        1.37        1.41      0.57 o 
  -5   1   3      926.12     1020.94      6.75 o 
  -4   1   3       26.18       37.77      0.79 o 
  -3   1   3     2852.84     2831.11     14.23 o 
  -2   1   3      353.63      458.87      2.87 o 
  -1   1   3     3138.32     3448.88     18.55 o 
   0   1   3      343.70      304.88      2.27 o 
   1   1   3      820.59      770.84      5.94 o 
   2   1   3     1420.12     1403.45      8.28 o 
   3   1   3      726.60      706.46      4.40 o 
   4   1   3     2944.59     3095.99     16.61 o 
   5   1   3      214.24      237.63      2.25 o 
   6   1   3      658.03      710.58      5.84 o 
   7   1   3       73.30       71.61      1.67 o 
   8   1   3     1796.27     1723.88     13.48 o 
   9   1   3      418.34      395.15      5.36 o 
  10   1   3       65.91       58.70      2.91 o 
  11   1   3       42.32       37.35      4.32 o 
  12   1   3       22.92       17.08      3.10 o 
  13   1   3        0.28       -0.64      2.43 o 
  14   1   3       14.54        9.46      3.34 o 
  15   1   3        1.02        3.66      3.24 o 
  16   1   3        0.03       -2.62      4.56 o 
  17   1   3       47.33       45.74      8.44 o 
 -17   2   3       88.94      107.05     20.10 o 
 -16   2   3       23.14       35.26      7.56 o 
 -15   2   3       24.50       29.38      5.43 o 
 -14   2   3        0.75        6.64      3.77 o 
 -13   2   3      161.45      166.17      7.51 o 
 -12   2   3       15.82       16.16      2.75 o 
 -11   2   3        3.76        3.72      1.78 o 
 -10   2   3        0.23        0.42      1.35 o 
  -9   2   3        3.11        1.41      0.94 o 
  -8   2   3       34.76       36.54      1.42 o 
  -7   2   3      908.27      968.70      7.89 o 
  -6   2   3      134.96      186.12      2.66 o 
  -5   2   3        0.09        0.99      0.49 o 
  -4   2   3      415.76      466.79      3.56 o 
  -3   2   3        2.29        3.82      0.43 o 
  -2   2   3      370.54      386.20      2.70 o 
  -1   2   3      190.02      180.44      1.46 o 
   0   2   3      280.52      277.28      2.15 o 
   1   2   3       69.30       71.84      1.00 o 
   2   2   3       11.98       13.30      0.63 o 
   3   2   3      208.82      224.28      2.03 o 
   4   2   3      655.02      755.91      5.35 o 
   5   2   3       82.24       84.72      1.26 o 
   6   2   3       40.86       40.81      1.12 o 
   7   2   3      303.14      289.32      3.48 o 
   8   2   3       44.99       40.90      1.79 o 
   9   2   3      701.74      652.12      7.47 o 
  10   2   3      248.81      191.67      5.10 o 
  11   2   3        1.35        2.74      2.00 o 
  12   2   3       28.05       30.06      4.95 o 
  13   2   3      118.31      116.01      6.51 o 
  14   2   3       46.56       51.95      5.32 o 
  15   2   3       60.03       71.99     10.65 o 
  16   2   3        6.64        9.87      5.91 o 
  17   2   3       10.14       16.27      9.09 o 
 -17   3   3       12.01       14.88      6.88 o 
 -16   3   3        2.32       -2.49      4.83 o 
 -15   3   3       63.72       75.90     16.99 o 
 -14   3   3       13.51        6.59      3.95 o 
 -13   3   3       19.36       12.44      3.87 o 
 -12   3   3        2.34        5.04      2.55 o 
 -11   3   3        1.09       -0.40      1.95 o 
 -10   3   3        4.80        3.50      1.80 o 
  -9   3   3       61.08       64.59      4.05 o 
  -8   3   3       39.82       39.31      2.28 o 
  -7   3   3      184.05      179.88      3.06 o 
  -6   3   3     1124.71     1222.41      8.86 o 
  -5   3   3        7.90        5.69      0.69 o 
  -4   3   3      453.40      481.46      4.27 o 
  -3   3   3      184.55      200.24      2.18 o 
  -2   3   3      202.82      231.44      2.29 o 
  -1   3   3      378.55      388.31      2.94 o 
   0   3   3       64.40       82.84      1.27 o 
   1   3   3     2359.48     2480.13     15.03 o 
   2   3   3      117.56      129.80      1.82 o 
   3   3   3     1308.09     1505.63     11.65 o 
   4   3   3      342.06      444.52      3.95 o 
   5   3   3       44.59       41.93      1.17 o 
   6   3   3       63.81       59.19      1.73 o 
   7   3   3       14.88       17.32      1.19 o 
   8   3   3       27.46       23.08      1.49 o 
   9   3   3       19.28        6.21      1.52 o 
  10   3   3      652.57      590.06     10.50 o 
  11   3   3        6.89        6.26      2.22 o 
  12   3   3        1.09        1.43      2.47 o 
  13   3   3       20.49       24.72      5.32 o 
  14   3   3        0.08        0.39      2.98 o 
  15   3   3        1.86        0.26      3.93 o 
  16   3   3       58.27       84.99      9.60 o 
 -16   4   3        6.81        2.63      5.91 o 
 -15   4   3       13.36       13.16      6.09 o 
 -14   4   3       13.49       12.60      4.77 o 
 -13   4   3        3.94       -2.24      3.10 o 
 -12   4   3        0.30        0.12      2.30 o 
 -11   4   3       43.67       44.58      3.73 o 
 -10   4   3        3.99        5.25      1.84 o 
  -9   4   3      412.81      393.86      8.06 o 
  -8   4   3      172.90      166.11      6.56 o 
  -7   4   3      625.70      643.26      6.97 o 
  -6   4   3      768.92      805.66      8.55 o 
  -5   4   3       23.61       22.47      1.24 o 
  -4   4   3      185.32      157.86      2.33 o 
  -3   4   3      107.35      129.98      1.99 o 
  -2   4   3      259.25      291.45      3.26 o 
  -1   4   3       72.78       83.77      1.69 o 
   0   4   3     1409.90     1563.59     12.24 o 
   1   4   3      288.88      316.06      3.74 o 
   2   4   3      287.67      290.16      3.18 o 
   3   4   3       12.55       12.05      0.80 o 
   4   4   3       56.92       63.66      2.08 o 
   5   4   3       46.24       42.55      1.44 o 
   6   4   3      167.76      193.86      2.89 o 
   7   4   3      164.40      143.65      3.08 o 
   8   4   3        1.77        2.93      1.29 o 
   9   4   3       20.01       17.61      2.35 o 
  10   4   3        4.22        2.43      2.00 o 
  11   4   3       40.98       29.76      4.43 o 
  12   4   3        0.00       -2.76      2.76 o 
  13   4   3        7.57        5.26      5.75 o 
  14   4   3       28.34       39.28      5.86 o 
  15   4   3       21.33       26.78      6.74 o 
  16   4   3        0.90       -2.69      5.24 o 
 -16   5   3        7.44       11.62      6.59 o 
 -15   5   3       26.46       18.28      6.74 o 
 -14   5   3        0.00       -1.01      3.87 o 
 -13   5   3        0.41        0.21      4.56 o 
 -12   5   3        0.00        6.25      3.45 o 
 -11   5   3       12.38       19.68      4.09 o 
 -10   5   3       45.33       41.00      4.18 o 
  -9   5   3       11.99        9.34      2.80 o 
  -8   5   3      538.03      546.06     13.23 o 
  -7   5   3       95.31       90.71      3.59 o 
  -6   5   3        0.21       -0.25      0.92 o 
  -5   5   3      270.62      268.10      4.01 o 
  -4   5   3      209.10      171.36      3.31 o 
  -3   5   3       97.08       78.13      2.73 o 
  -2   5   3      201.20      208.96      3.21 o 
  -1   5   3       51.30       51.36      2.07 o 
   0   5   3      190.69      193.51      3.24 o 
   1   5   3       37.38       41.81      1.66 o 
   2   5   3        5.98        7.05      0.86 o 
   3   5   3      305.60      296.83      3.81 o 
   4   5   3     1010.07     1002.42      8.69 o 
   5   5   3      335.38      333.31      4.34 o 
   6   5   3      324.05      358.80      5.98 o 
   7   5   3      268.63      223.02      4.45 o 
   8   5   3      338.43      282.36      6.37 o 
   9   5   3        0.26        1.22      1.64 o 
  10   5   3        8.60        3.87      2.49 o 
  11   5   3        9.05        5.80      2.90 o 
  12   5   3        3.32        1.12      3.80 o 
  13   5   3        0.00       -0.60      3.15 o 
  14   5   3        0.16       -0.36      3.87 o 
  15   5   3        0.21        6.32      5.86 o 
  16   5   3        7.92        8.61      8.14 o 
 -15   6   3       30.58       36.57      8.12 o 
 -14   6   3      135.08      153.14     13.40 o 
 -13   6   3      125.62      148.84      9.75 o 
 -12   6   3        0.03       -2.34      3.40 o 
 -11   6   3        1.07        4.88      2.95 o 
 -10   6   3       30.99       31.69      6.68 o 
  -9   6   3       92.29       69.11      6.00 o 
  -8   6   3     2144.12     2147.81     33.17 o 
  -7   6   3      389.02      356.19      8.37 o 
  -6   6   3        7.04        7.69      1.80 o 
  -5   6   3     1919.54     1866.70     21.42 o 
  -4   6   3     1010.57      930.54     11.05 o 
  -3   6   3       58.52       50.44      2.14 o 
  -2   6   3      100.66       82.27      2.50 o 
  -1   6   3        5.35        7.75      1.17 o 
   0   6   3       13.74       13.98      1.51 o 
   1   6   3      642.84      617.19      7.14 o 
   2   6   3      115.97      113.66      3.01 o 
   3   6   3       77.72       88.15      3.20 o 
   4   6   3       83.92       87.21      3.07 o 
   5   6   3      138.67      135.91      4.47 o 
   6   6   3        7.63        4.57      1.60 o 
   7   6   3      101.96       94.52      6.06 o 
   8   6   3        0.29        1.85      2.05 o 
   9   6   3        4.89        4.53      2.70 o 
  10   6   3       77.22       75.53      5.58 o 
  11   6   3       25.64       25.90      4.19 o 
  12   6   3       27.24       23.57      5.29 o 
  13   6   3       21.87       20.12      7.42 o 
  14   6   3       15.35        7.09      5.72 o 
  15   6   3        0.30       -2.39      7.66 o 
 -15   7   3      164.17      212.96     23.45 o 
 -14   7   3      181.68      180.36     14.16 o 
 -13   7   3       52.36       56.92     11.72 o 
 -12   7   3       11.48       12.07      4.56 o 
 -11   7   3        0.04        0.76      4.56 o 
 -10   7   3        9.25        4.61      3.65 o 
  -9   7   3       62.04       68.64      6.46 o 
  -8   7   3      360.79      356.95     12.32 o 
  -7   7   3        1.50        0.31      2.46 o 
  -6   7   3        7.22        3.78      2.35 o 
  -5   7   3        5.39        3.74      2.15 o 
  -4   7   3        7.99        6.22      2.08 o 
  -3   7   3        1.24        1.65      1.56 o 
  -2   7   3       36.89       44.96      4.50 o 
  -1   7   3      112.62       93.36      3.72 o 
   0   7   3      152.12      144.59      4.47 o 
   1   7   3      400.62      309.60      6.59 o 
   2   7   3     2799.71     2629.22     28.91 o 
   3   7   3      100.39       91.37      3.90 o 
   4   7   3       19.16       20.10      2.30 o 
   5   7   3      120.22      135.49      6.14 o 
   6   7   3       15.86       10.37      4.14 o 
   7   7   3       45.98       48.10      4.54 o 
   8   7   3       82.29       91.73      6.98 o 
   9   7   3        0.00       -0.40      2.62 o 
  10   7   3       29.97       33.77      4.70 o 
  11   7   3      442.00      487.51     15.73 o 
  12   7   3       14.07       18.22      6.54 o 
  13   7   3       11.76       13.14      5.86 o 
  14   7   3        4.19        3.60      6.06 o 
 -13   8   3       18.39        6.58      6.46 o 
 -12   8   3        6.02        7.14      5.91 o 
 -11   8   3       55.15       63.52     20.58 o 
 -10   8   3        7.31        7.30      6.70 o 
  -9   8   3        9.04        3.50      4.93 o 
  -8   8   3      255.37      259.93     11.21 o 
  -7   8   3       28.66       26.79      4.64 o 
  -6   8   3      101.01       91.73      6.86 o 
  -5   8   3        1.26        2.29      2.80 o 
  -4   8   3        5.97        3.76      2.57 o 
  -3   8   3       13.30       12.92      2.69 o 
  -2   8   3      107.54       97.87      5.04 o 
  -1   8   3       18.46       18.18      3.64 o 
   0   8   3       68.49       51.07      3.95 o 
   1   8   3      598.23      520.08     11.21 o 
   2   8   3      185.59      190.62      6.64 o 
   3   8   3       74.50       78.63      6.11 o 
   4   8   3        0.36       -0.18      2.17 o 
   5   8   3       73.41       74.47      6.36 o 
   6   8   3       22.06       20.09      4.23 o 
   7   8   3       16.84       15.93      5.38 o 
   8   8   3        3.08        2.58      3.77 o 
   9   8   3        0.00       -2.88      2.88 o 
  10   8   3       20.86       21.36      5.06 o 
  11   8   3       42.04       38.12      7.47 o 
  12   8   3       37.50       79.44      9.66 o 
  13   8   3       20.57       22.01      9.09 o 
 -12   9   3        0.44        3.45      6.20 o 
 -11   9   3       12.69        8.61     10.05 o 
 -10   9   3        0.15        7.18      8.14 o 
  -9   9   3        0.33       -3.45      4.70 o 
  -8   9   3       11.76       17.77      5.63 o 
  -7   9   3       73.24       77.81     10.67 o 
  -6   9   3        1.05       -0.46      3.45 o 
  -5   9   3       53.47       69.71      6.79 o 
  -4   9   3       59.56       58.78      6.11 o 
  -3   9   3      116.03      137.20      7.34 o 
  -2   9   3        7.04       10.34      3.52 o 
  -1   9   3        2.69        1.14      2.66 o 
   0   9   3        0.75        0.44      2.64 o 
   1   9   3       31.28       27.31      5.87 o 
   2   9   3        0.27       -2.97      2.97 o 
   3   9   3      137.37      142.84     12.80 o 
   4   9   3        0.35       -2.89      2.89 o 
   5   9   3       14.95        6.94      5.08 o 
   6   9   3      100.65       85.09      9.40 o 
   7   9   3       35.80       45.80      7.90 o 
   8   9   3       40.29       23.78      6.54 o 
   9   9   3        7.94       -0.70      4.70 o 
  10   9   3        9.91        6.93      7.66 o 
  11   9   3        2.79        1.91      5.51 o 
  12   9   3        6.23        0.00      7.66 o 
 -11  10   3        0.33        7.18     10.05 o 
 -10  10   3       17.15       13.88     11.49 o 
  -9  10   3       27.43       20.10     11.96 o 
  -8  10   3      136.02      116.29     17.71 o 
  -7  10   3       96.52      119.64     17.71 o 
  -6  10   3       75.30       85.52      8.26 o 
  -5  10   3       22.57       26.01      9.32 o 
  -4  10   3       17.25       17.24      4.69 o 
  -3  10   3      133.03      163.21     12.78 o 
  -2  10   3        8.24        8.22      3.68 o 
  -1  10   3        0.27        0.07      3.20 o 
   0  10   3        6.73       14.22      7.75 o 
   1  10   3      152.84      155.04     10.02 o 
   2  10   3       34.01       25.11      5.62 o 
   3  10   3        3.09       -0.14      5.94 o 
   4  10   3       59.95       57.36      7.15 o 
   5  10   3        0.37       -0.21      4.48 o 
   6  10   3        0.00        1.50      5.04 o 
   7  10   3       11.28       27.28     10.53 o 
   8  10   3        1.03       10.53      9.57 o 
   9  10   3        4.57        4.88      5.86 o 
  10  10   3        1.64       -0.19      5.86 o 
  -9  11   3        1.46        5.26     10.53 o 
  -8  11   3       20.68       19.62     11.96 o 
  -7  11   3        6.60       -2.39      9.57 o 
  -6  11   3       34.54       56.47     14.84 o 
  -5  11   3       16.21       14.36     10.05 o 
  -4  11   3        2.05       -1.30      5.38 o 
  -3  11   3        1.75       -5.58      5.58 o 
  -2  11   3        4.98        3.90      4.96 o 
  -1  11   3       14.94       18.63      5.79 o 
   0  11   3       24.77       28.56      6.25 o 
   1  11   3      132.76      160.36     11.00 o 
   2  11   3      384.33      432.60     16.65 o 
   3  11   3       77.38       91.88     16.75 o 
   4  11   3       23.86       16.27     11.01 o 
   5  11   3        2.56       -2.39      8.14 o 
   6  11   3        0.92        6.22      9.09 o 
   7  11   3        0.97        5.26      9.57 o 
  -6  12   3       13.27       12.92     12.44 o 
  -5  12   3        0.04        4.79     11.01 o 
  -4  12   3        0.18       11.49     11.49 o 
  -3  12   3        0.01       12.92     11.49 o 
  -2  12   3        0.59        2.73      6.88 o 
  -1  12   3        5.13        0.48      7.11 o 
   0  12   3        1.98        6.70     10.05 o 
   1  12   3       63.62       84.23     16.75 o 
   2  12   3       89.21      118.68     19.62 o 
   3  12   3      150.04      173.24     22.49 o 
   4  12   3       20.13       14.36     11.49 o 
 -17   0   4        4.86        4.79      8.14 o 
 -16   0   4        5.17        5.26      7.18 o 
 -15   0   4      175.98      193.34     18.19 o 
 -14   0   4        3.32        3.11      4.06 o 
 -13   0   4       32.85       35.64      5.86 o 
 -12   0   4     2213.79     2219.30     39.23 o 
 -11   0   4     1868.27     1850.18     33.42 o 
 -10   0   4      224.55      209.95      7.83 o 
  -9   0   4      109.70      107.31      3.47 o 
  -8   0   4      323.97      333.60      5.51 o 
  -7   0   4     1000.93     1067.23     11.15 o 
  -6   0   4      286.15      411.00      4.85 o 
  -5   0   4     1435.72     1536.75     12.25 o 
  -4   0   4     4110.24     4119.21     28.40 o 
  -3   0   4     8135.90     9235.96     67.59 o 
  -2   0   4    51182.52    47044.86    823.59 o 
  -1   0   4     7119.91     7671.21     76.76 o 
   0   0   4      101.61      111.37      6.22 o 
   1   0   4     6237.20     6559.38    102.04 o 
   2   0   4      977.34     1060.14     10.34 o 
   3   0   4      146.12      157.73      2.13 o 
   4   0   4       19.85       18.64      1.02 o 
   5   0   4      142.49      158.59      2.90 o 
   6   0   4      208.58      246.94      3.81 o 
   7   0   4       56.96       56.02      1.93 o 
   8   0   4       35.83       26.01      1.94 o 
   9   0   4      408.92      376.78      7.35 o 
  10   0   4       43.87       43.74      3.19 o 
  11   0   4      244.92      212.04      8.64 o 
  12   0   4       48.79       69.51      7.08 o 
  13   0   4      179.23      169.10     10.66 o 
  14   0   4      441.57      488.03     18.72 o 
  15   0   4       32.71       47.86     10.53 o 
  16   0   4        0.02       -1.91      6.70 o 
  17   0   4        0.73       -7.18      7.18 o 
 -17   1   4      145.19      125.66     12.32 o 
 -16   1   4       43.30       36.12      7.78 o 
 -15   1   4        1.11       -0.63      5.26 o 
 -14   1   4       16.91       19.42      4.60 o 
 -13   1   4       57.64       51.16      4.82 o 
 -12   1   4      104.86       94.63      4.43 o 
 -11   1   4        0.41       -0.98      1.59 o 
 -10   1   4        3.79        1.58      1.49 o 
  -9   1   4       20.73       16.85      1.21 o 
  -8   1   4       30.14       29.00      1.36 o 
  -7   1   4       26.16       25.96      1.05 o 
  -6   1   4      307.13      338.94      3.19 o 
  -5   1   4      282.20      291.36      2.66 o 
  -4   1   4        6.59        8.16      0.66 o 
  -3   1   4     1708.88     2102.33     10.78 o 
  -2   1   4    22363.13    23990.17    151.34 o 
  -1   1   4    17837.40    19612.27    114.95 o 
   0   1   4      291.66      322.99      2.90 o 
   1   1   4     2531.46     2730.95     21.34 o 
   2   1   4      802.88      780.78      5.62 o 
   3   1   4      188.90      189.55      1.64 o 
   4   1   4      727.14      782.62      5.25 o 
   5   1   4      542.82      596.26      5.87 o 
   6   1   4      239.44      260.53      3.05 o 
   7   1   4      545.06      489.42      5.09 o 
   8   1   4     2394.05     2265.53     18.58 o 
   9   1   4      582.36      545.80      6.58 o 
  10   1   4        0.89        0.55      1.10 o 
  11   1   4      284.19      267.11      6.34 o 
  12   1   4        0.70        0.84      2.24 o 
  13   1   4       32.73       36.71      4.41 o 
  14   1   4        0.02        3.46      3.10 o 
  15   1   4        2.21       -4.22      4.22 o 
  16   1   4        3.93        2.52      5.26 o 
  17   1   4        0.00        7.07      6.06 o 
 -17   2   4       66.96       69.47     10.15 o 
 -16   2   4      124.22      145.96     12.35 o 
 -15   2   4       20.53       20.58      6.09 o 
 -14   2   4       16.58       14.64      4.21 o 
 -13   2   4      127.04      129.88      6.89 o 
 -12   2   4      113.95      108.24      4.69 o 
 -11   2   4       21.56       21.95      2.53 o 
 -10   2   4       55.91       59.12      3.24 o 
  -9   2   4      146.48      149.72      3.34 o 
  -8   2   4      257.63      260.54      3.74 o 
  -7   2   4      361.36      401.04      4.46 o 
  -6   2   4     1780.77     1923.93     12.66 o 
  -5   2   4      324.78      340.76      3.20 o 
  -4   2   4      273.17      279.89      2.36 o 
  -3   2   4       11.26       12.13      0.59 o 
  -2   2   4        9.31        8.22      0.51 o 
  -1   2   4       92.11      104.28      1.08 o 
   0   2   4      620.63      689.92      4.72 o 
   1   2   4       11.29       12.95      0.65 o 
   2   2   4      252.76      248.74      2.35 o 
   3   2   4       21.96       23.47      0.72 o 
   4   2   4       55.30       76.79      1.37 o 
   5   2   4       23.25       25.24      1.02 o 
   6   2   4      474.27      474.85      5.35 o 
   7   2   4      636.77      614.17      6.32 o 
   8   2   4     1213.60     1147.27     10.35 o 
   9   2   4      113.58      134.83      3.13 o 
  10   2   4      121.52      100.93      3.46 o 
  11   2   4      137.78      131.22      6.12 o 
  12   2   4       26.01       23.41      3.87 o 
  13   2   4       37.35       34.93      4.38 o 
  14   2   4        0.24        1.79      3.66 o 
  15   2   4        7.37        4.70      4.56 o 
  16   2   4        0.19        0.06      5.24 o 
  17   2   4       48.31       44.03     11.49 o 
 -17   3   4        0.48        0.98      5.91 o 
 -16   3   4      106.04      121.02     16.75 o 
 -15   3   4        7.87        9.66      5.58 o 
 -14   3   4       21.90       24.60      5.03 o 
 -13   3   4       39.37       45.48      5.61 o 
 -12   3   4       18.35       17.54      3.38 o 
 -11   3   4       23.73       22.56      4.16 o 
 -10   3   4       62.84       62.44      3.82 o 
  -9   3   4       13.25       10.59      1.63 o 
  -8   3   4       42.37       41.46      2.02 o 
  -7   3   4      235.17      235.52      3.26 o 
  -6   3   4        4.20        1.89      0.72 o 
  -5   3   4       12.82       21.23      1.01 o 
  -4   3   4     1050.77     1062.59      7.74 o 
  -3   3   4      968.01      995.04      6.80 o 
  -2   3   4        0.98        1.71      0.42 o 
  -1   3   4      867.57     1027.49      6.39 o 
   0   3   4     3376.94     3739.17     22.76 o 
   1   3   4       71.60       87.21      1.56 o 
   2   3   4        0.87        0.91      0.48 o 
   3   3   4      615.61      597.37      5.00 o 
   4   3   4     1337.41     1356.18      9.76 o 
   5   3   4      901.86      866.76      7.21 o 
   6   3   4        1.81        0.65      0.64 o 
   7   3   4       85.89       77.42      2.70 o 
   8   3   4        8.68        2.84      1.15 o 
   9   3   4        4.90       13.30      1.58 o 
  10   3   4       12.04        7.19      1.93 o 
  11   3   4       85.85       86.57      4.69 o 
  12   3   4        1.15        2.99      2.47 o 
  13   3   4        0.08        0.84      2.79 o 
  14   3   4        4.98        5.91      3.44 o 
  15   3   4       17.00       21.70     11.49 o 
  16   3   4        5.29       -1.30      5.24 o 
 -16   4   4        0.00       -1.95      5.24 o 
 -15   4   4        4.48        5.02      5.41 o 
 -14   4   4       13.38       14.54      7.94 o 
 -13   4   4        1.33        1.74      3.38 o 
 -12   4   4       71.73       62.70      5.24 o 
 -11   4   4      129.15      101.31      5.54 o 
 -10   4   4      163.96      129.63      4.79 o 
  -9   4   4      124.51      116.09      4.71 o 
  -8   4   4       14.54       17.60      1.81 o 
  -7   4   4       46.82       45.68      1.88 o 
  -6   4   4      640.60      658.45      6.39 o 
  -5   4   4       23.36       26.23      1.36 o 
  -4   4   4      362.98      373.75      4.38 o 
  -3   4   4     2033.49     2111.17     14.49 o 
  -2   4   4       84.33      100.67      1.90 o 
  -1   4   4       10.75        4.37      0.63 o 
   0   4   4      733.11      787.40      6.32 o 
   1   4   4       56.14       60.26      1.66 o 
   2   4   4       61.14       53.07      1.50 o 
   3   4   4       61.20       62.47      1.72 o 
   4   4   4        9.75       10.06      0.95 o 
   5   4   4        0.68       -0.14      0.71 o 
   6   4   4       43.62       30.43      1.52 o 
   7   4   4        9.28        7.85      1.14 o 
   8   4   4       35.19       38.99      2.40 o 
   9   4   4        0.35       -0.12      1.63 o 
  10   4   4       37.24       32.92      3.21 o 
  11   4   4       17.15        8.40      3.30 o 
  12   4   4        3.60        4.54      3.29 o 
  13   4   4       76.50       80.20      6.82 o 
  14   4   4      176.26      231.68     13.29 o 
  15   4   4       75.85       88.28      9.40 o 
  16   4   4       20.40       19.62      6.74 o 
 -16   5   4       16.74       16.25      6.59 o 
 -15   5   4        5.81        3.60      6.70 o 
 -14   5   4        4.32        7.18      6.22 o 
 -13   5   4        1.10        0.48      3.59 o 
 -12   5   4       15.33       18.56      3.82 o 
 -11   5   4        2.55        0.88      2.69 o 
 -10   5   4       81.38       81.18      8.98 o 
  -9   5   4       91.83      100.25      5.14 o 
  -8   5   4       27.63       35.59      2.86 o 
  -7   5   4       21.70       25.76      2.24 o 
  -6   5   4       19.30       26.11      1.59 o 
  -5   5   4      162.40      157.73      3.04 o 
  -4   5   4      338.30      314.75      4.43 o 
  -3   5   4     1321.58     1365.74     11.59 o 
  -2   5   4       42.71       54.23      1.89 o 
  -1   5   4      120.78      126.21      2.53 o 
   0   5   4      197.48      215.50      3.80 o 
   1   5   4      138.88      148.11      2.58 o 
   2   5   4      191.64      192.58      3.95 o 
   3   5   4       18.69       18.71      1.29 o 
   4   5   4      667.40      652.00      6.60 o 
   5   5   4      174.61      177.81      3.61 o 
   6   5   4      123.13      104.47      3.25 o 
   7   5   4      959.59      776.83      9.99 o 
   8   5   4        6.00        0.44      1.40 o 
   9   5   4       48.63       38.05      3.14 o 
  10   5   4        0.28       -0.46      2.31 o 
  11   5   4        0.17        0.59      2.62 o 
  12   5   4        0.03       -1.24      2.73 o 
  13   5   4       42.49       55.67      5.48 o 
  14   5   4       44.58       55.29     11.79 o 
  15   5   4       52.22       61.61      8.84 o 
 -15   6   4       91.49      111.60     12.32 o 
 -14   6   4      156.40      196.87     25.12 o 
 -13   6   4       75.14       82.54     10.13 o 
 -12   6   4        1.53        2.35      3.59 o 
 -11   6   4      154.66      158.57      8.96 o 
 -10   6   4        7.24       10.63      3.53 o 
  -9   6   4       89.89       84.06      6.39 o 
  -8   6   4     1224.14     1218.26     21.63 o 
  -7   6   4       36.11       34.89      3.73 o 
  -6   6   4        5.84        7.13      2.04 o 
  -5   6   4        4.63        7.39      1.48 o 
  -4   6   4      339.24      342.88      5.84 o 
  -3   6   4        1.38        1.98      1.03 o 
  -2   6   4       22.06       26.45      1.75 o 
  -1   6   4        0.01        0.87      0.98 o 
   0   6   4       37.10       36.78      1.65 o 
   1   6   4       47.32       48.00      2.19 o 
   2   6   4       21.83       27.47      1.79 o 
   3   6   4        3.24        4.37      1.18 o 
   4   6   4       10.06        7.37      1.40 o 
   5   6   4      100.49       97.81      3.33 o 
   6   6   4       63.68       59.75      2.97 o 
   7   6   4      170.78      135.87      5.46 o 
   8   6   4       39.69       23.24      2.68 o 
   9   6   4        1.20        3.12      3.31 o 
  10   6   4      140.37      156.18      7.19 o 
  11   6   4        8.63        3.12      2.97 o 
  12   6   4       20.79       29.51      4.50 o 
  13   6   4        0.19       -3.13      3.81 o 
  14   6   4        0.58       -4.07      4.74 o 
  15   6   4       10.18        7.18      8.14 o 
 -15   7   4       79.66       97.63     17.71 o 
 -14   7   4       48.62       47.72     13.40 o 
 -13   7   4        0.28        6.46      6.94 o 
 -12   7   4        1.10       -0.72      5.08 o 
 -11   7   4        1.87       -0.37      5.50 o 
 -10   7   4        1.33        7.01      5.71 o 
  -9   7   4        2.12       -2.74      2.74 o 
  -8   7   4      264.39      259.29     10.57 o 
  -7   7   4        6.11        1.15      2.94 o 
  -6   7   4        0.50       -1.47      2.01 o 
  -5   7   4       22.20       18.93      2.99 o 
  -4   7   4       63.43       70.49      4.52 o 
  -3   7   4        7.55        6.82      2.09 o 
  -2   7   4       60.90       61.47      3.70 o 
  -1   7   4       47.56       48.84      2.92 o 
   0   7   4      505.72      416.94      7.74 o 
   1   7   4        0.69        1.26      1.56 o 
   2   7   4       30.39       39.85      2.81 o 
   3   7   4        0.65        1.58      1.44 o 
   4   7   4       46.44       45.18      3.02 o 
   5   7   4      211.50      197.89      5.89 o 
   6   7   4      130.94      128.53      5.66 o 
   7   7   4       26.75       27.27      4.42 o 
   8   7   4       65.30       55.92      6.75 o 
   9   7   4       45.87       54.77      7.11 o 
  10   7   4      132.86      154.75      7.62 o 
  11   7   4      119.22      154.06     11.47 o 
  12   7   4        1.87        0.00      6.94 o 
  13   7   4        1.84       -2.94      4.70 o 
  14   7   4        0.27        8.61      8.14 o 
 -14   8   4        7.78       17.23     11.49 o 
 -13   8   4        1.44        1.61      5.86 o 
 -12   8   4        1.48       -1.67      8.61 o 
 -11   8   4       12.19        8.61      8.61 o 
 -10   8   4       83.54       89.42      7.88 o 
  -9   8   4        0.13        0.65      3.46 o 
  -8   8   4       40.16       30.11      6.64 o 
  -7   8   4      140.96      171.05      9.09 o 
  -6   8   4       24.17       30.18      4.69 o 
  -5   8   4       59.12       53.34      5.59 o 
  -4   8   4      105.77       97.84      5.65 o 
  -3   8   4        0.59       -1.80      1.80 o 
  -2   8   4        0.07        1.45      2.01 o 
  -1   8   4        6.18        1.78      2.11 o 
   0   8   4       92.66       69.89      4.35 o 
   1   8   4      249.29      212.69      6.38 o 
   2   8   4       24.67       27.44      2.97 o 
   3   8   4        3.61        3.51      2.22 o 
   4   8   4       53.93       58.67      5.06 o 
   5   8   4       38.30       36.47      4.97 o 
   6   8   4       74.13       85.85      6.88 o 
   7   8   4       16.32       19.52     10.58 o 
   8   8   4        3.99        3.39      3.03 o 
   9   8   4        5.80        2.84      3.17 o 
  10   8   4       19.94       16.34      5.74 o 
  11   8   4       53.36       53.86      9.33 o 
  12   8   4        1.64       -0.99      5.17 o 
  13   8   4        0.85       -6.22      7.66 o 
 -12   9   4        5.98        8.37      8.85 o 
 -11   9   4        0.32        3.83      8.14 o 
 -10   9   4       22.48       26.32     11.96 o 
  -9   9   4       77.61       70.36     11.49 o 
  -8   9   4      111.37      120.24      8.75 o 
  -7   9   4        0.02        1.59      3.51 o 
  -6   9   4       55.87       55.36      6.44 o 
  -5   9   4       36.82       32.25      5.12 o 
  -4   9   4        6.70        0.24      3.44 o 
  -3   9   4       10.91        8.98      3.34 o 
  -2   9   4        3.42       -0.04      2.77 o 
  -1   9   4        1.94        6.34      2.99 o 
   0   9   4       20.72       25.19      4.00 o 
   1   9   4        5.86        0.44      2.27 o 
   2   9   4       22.36       23.10      3.92 o 
   3   9   4       75.27       72.46      9.67 o 
   4   9   4       15.60       12.69      8.06 o 
   5   9   4       48.84       54.52      7.95 o 
   6   9   4      114.98      115.95     17.23 o 
   7   9   4       51.10       57.65      8.72 o 
   8   9   4        0.07       -3.45      3.45 o 
   9   9   4        0.03        1.91      4.70 o 
  10   9   4        1.35        2.95      5.24 o 
  11   9   4        5.52        4.85      6.22 o 
  12   9   4       22.23       33.02      9.57 o 
 -11  10   4        5.17       11.96     11.01 o 
 -10  10   4       89.46      101.45     18.66 o 
  -9  10   4        9.93       -1.91      9.09 o 
  -8  10   4        1.13       21.06     11.01 o 
  -7  10   4        4.96        1.07      5.72 o 
  -6  10   4        2.19       -0.58      4.56 o 
  -5  10   4       21.39       26.13      6.88 o 
  -4  10   4        5.78        7.82      5.04 o 
  -3  10   4        0.32        3.01      3.95 o 
  -2  10   4       14.32       15.89      8.03 o 
  -1  10   4        8.61        4.25      3.95 o 
   0  10   4        0.00        3.66      4.08 o 
   1  10   4       24.31       24.28      6.62 o 
   2  10   4        5.96        0.71      3.71 o 
   3  10   4        6.45        8.62      4.40 o 
   4  10   4       97.46      118.67     12.44 o 
   5  10   4       13.90        9.09      5.75 o 
   6  10   4        2.83        0.00      7.66 o 
   7  10   4       44.69       63.17     14.36 o 
   8  10   4        1.82       -4.70      4.70 o 
   9  10   4        1.26        4.74      5.58 o 
  10  10   4        7.70        9.09      8.14 o 
  -9  11   4        8.64       -0.48     11.01 o 
  -8  11   4        5.91       13.88     11.49 o 
  -7  11   4       32.00       57.43     14.84 o 
  -6  11   4        8.08       -1.44      9.57 o 
  -5  11   4        4.46        9.09     10.05 o 
  -4  11   4        0.18       -0.64      5.58 o 
  -3  11   4        0.79       -2.38      4.94 o 
  -2  11   4        0.05        0.97      4.65 o 
  -1  11   4       17.40       16.37      5.66 o 
   0  11   4       11.70       12.30      5.40 o 
   1  11   4       27.69       52.16     13.40 o 
   2  11   4      481.39      586.23     34.93 o 
   3  11   4       54.74       77.53     15.79 o 
   4  11   4       10.30        0.96      9.09 o 
   5  11   4        0.72        0.48      9.09 o 
   6  11   4        9.19       -4.31      8.61 o 
   7  11   4       29.15       40.68     13.40 o 
   8  11   4        5.65       -0.48      7.66 o 
  -6  12   4        7.13        3.35     11.01 o 
  -5  12   4      119.72      137.35     21.06 o 
  -4  12   4        0.12        6.70     11.49 o 
  -3  12   4        0.30        7.18     11.49 o 
  -2  12   4        0.28        1.44      9.57 o 
  -1  12   4        3.63       -2.39      9.09 o 
   0  12   4        2.08       14.36     11.01 o 
   1  12   4       90.49       90.93     17.71 o 
   2  12   4        7.35        7.66      9.57 o 
   3  12   4        8.45       -7.18      8.61 o 
   4  12   4       69.28       55.03     14.84 o 
 -17   1   5        0.58        2.27      5.91 o 
 -16   1   5       34.13       33.02      8.14 o 
 -15   1   5        4.84        6.40      5.38 o 
 -14   1   5      129.98      157.39     11.49 o 
 -13   1   5       13.81       12.85      2.75 o 
 -12   1   5      464.65      430.15      9.06 o 
 -11   1   5      188.88      198.73      6.67 o 
 -10   1   5       24.49       25.63      2.24 o 
  -9   1   5       47.26       47.50      1.78 o 
  -8   1   5      276.11      277.17      3.45 o 
  -7   1   5      202.47      215.18      2.67 o 
  -6   1   5       15.28       21.15      0.85 o 
  -5   1   5       27.02       34.75      0.91 o 
  -4   1   5     1774.53     1873.81     10.11 o 
  -3   1   5     3434.80     3880.37     19.19 o 
  -2   1   5    10912.49    11757.93     60.39 o 
  -1   1   5     5047.36     5393.50     37.77 o 
   0   1   5      146.11      164.12      1.84 o 
   1   1   5      420.78      403.93      4.46 o 
   2   1   5      552.70      615.12      5.50 o 
   3   1   5      766.34      917.80      6.47 o 
   4   1   5     1850.65     1981.00     13.32 o 
   5   1   5      657.65      675.73      5.76 o 
   6   1   5       58.80       60.82      1.54 o 
   7   1   5      281.03      267.62      3.24 o 
   8   1   5      148.43      138.61      2.77 o 
   9   1   5        8.40        8.53      1.17 o 
  10   1   5        3.30        3.06      1.30 o 
  11   1   5        0.15        0.33      1.52 o 
  12   1   5       94.09      116.97      6.02 o 
  13   1   5      125.32      140.74      7.46 o 
  14   1   5        7.49        3.88      3.01 o 
  15   1   5        3.72        9.12      6.70 o 
  16   1   5        3.95        6.22     10.53 o 
  17   1   5        2.99       14.36      8.61 o 
 -17   2   5       45.97       56.60      9.74 o 
 -16   2   5        0.90       13.05      5.58 o 
 -15   2   5        2.06       -1.20      4.06 o 
 -14   2   5      156.50      168.38     11.83 o 
 -13   2   5       17.60       19.11      3.54 o 
 -12   2   5        1.21        4.59      1.99 o 
 -11   2   5       35.60       35.93      2.99 o 
 -10   2   5       81.00       84.72      3.78 o 
  -9   2   5      281.00      251.52      5.29 o 
  -8   2   5      185.42      196.83      3.03 o 
  -7   2   5       46.82       44.43      1.51 o 
  -6   2   5     1142.06     1282.07      8.80 o 
  -5   2   5     1385.83     1534.97      9.03 o 
  -4   2   5     1289.21     1458.68      8.83 o 
  -3   2   5       76.25       76.49      1.09 o 
  -2   2   5       11.93       12.65      0.54 o 
  -1   2   5      155.90      178.36      1.67 o 
   0   2   5       44.88       57.50      1.00 o 
   1   2   5     1678.58     1596.54     11.50 o 
   2   2   5      135.38      132.80      1.52 o 
   3   2   5       25.26       46.68      0.90 o 
   4   2   5        5.55        2.90      0.50 o 
   5   2   5        1.39        1.00      0.53 o 
   6   2   5        0.29       -0.42      0.55 o 
   7   2   5       32.69       37.69      1.37 o 
   8   2   5      843.96      743.82      8.25 o 
   9   2   5      312.74      273.08      4.44 o 
  10   2   5       57.55       48.29      2.58 o 
  11   2   5       49.42       52.25      3.78 o 
  12   2   5        5.01        7.51      2.77 o 
  13   2   5        2.35       -0.92      2.62 o 
  14   2   5        0.06        0.59      3.10 o 
  15   2   5       20.78       19.22      6.06 o 
  16   2   5       11.99       13.21      6.06 o 
 -17   3   5        1.60        6.56      6.59 o 
 -16   3   5        0.98        6.94      5.75 o 
 -15   3   5        0.00        1.91      5.08 o 
 -14   3   5        0.99        5.23      4.56 o 
 -13   3   5       20.22       25.93      5.00 o 
 -12   3   5        3.98       -0.27      2.45 o 
 -11   3   5        6.31        2.59      1.98 o 
 -10   3   5      134.48      117.01      4.94 o 
  -9   3   5       16.61       18.82      2.16 o 
  -8   3   5        9.54        7.96      1.07 o 
  -7   3   5      106.37      111.21      2.95 o 
  -6   3   5       12.57       10.99      0.94 o 
  -5   3   5      179.53      184.74      2.39 o 
  -4   3   5       11.13       13.18      0.86 o 
  -3   3   5      280.71      309.37      2.78 o 
  -2   3   5      343.55      392.54      3.60 o 
  -1   3   5     4201.24     4654.91     28.94 o 
   0   3   5     2009.54     2219.60     14.95 o 
   1   3   5      111.48      148.48      2.16 o 
   2   3   5      133.77      104.00      1.73 o 
   3   3   5      332.31      388.64      3.87 o 
   4   3   5       33.77       40.03      1.32 o 
   5   3   5      107.13      104.27      2.13 o 
   6   3   5        6.04        4.73      0.95 o 
   7   3   5      202.25      187.13      3.20 o 
   8   3   5      155.63      123.22      2.90 o 
   9   3   5      122.79      114.26      3.27 o 
  10   3   5      114.95      121.60      4.30 o 
  11   3   5        2.98        2.56      2.06 o 
  12   3   5       22.63       26.36      3.74 o 
  13   3   5       21.43       22.61      3.99 o 
  14   3   5       26.80       25.90      6.30 o 
  15   3   5       65.82       76.84      8.72 o 
  16   3   5        3.64        1.67      9.57 o 
 -17   4   5        6.55        2.39      9.57 o 
 -16   4   5       15.09        7.19      6.06 o 
 -15   4   5        3.58        9.76      5.58 o 
 -14   4   5       21.50        7.66      5.24 o 
 -13   4   5      317.03      303.13     12.23 o 
 -12   4   5       10.26        8.87      3.02 o 
 -11   4   5      265.62      215.08      8.88 o 
 -10   4   5      411.60      380.52      8.91 o 
  -9   4   5        0.79       -0.09      1.40 o 
  -8   4   5        1.87        1.31      1.36 o 
  -7   4   5       86.30       88.44      2.41 o 
  -6   4   5       32.44       33.41      1.53 o 
  -5   4   5       41.01       38.28      1.48 o 
  -4   4   5      577.26      635.75      6.38 o 
  -3   4   5      493.58      516.01      5.18 o 
  -2   4   5       35.07       39.30      1.10 o 
  -1   4   5      461.85      561.07      5.33 o 
   0   4   5      555.61      586.53      5.67 o 
   1   4   5        0.82        0.71      0.63 o 
   2   4   5      197.18      156.84      2.52 o 
   3   4   5      187.71      195.79      3.03 o 
   4   4   5      111.64      109.67      2.26 o 
   5   4   5      950.75      903.16      8.02 o 
   6   4   5        0.40       -0.72      0.72 o 
   7   4   5        0.07        1.53      0.99 o 
   8   4   5        0.25        0.51      1.16 o 
   9   4   5      119.99      104.91      3.92 o 
  10   4   5        1.35        0.46      1.95 o 
  11   4   5       31.74       38.13      4.16 o 
  12   4   5        0.61       -0.73      3.01 o 
  13   4   5      131.18      156.20      8.65 o 
  14   4   5      330.65      396.14     16.63 o 
  15   4   5      124.82      140.10     10.92 o 
  16   4   5        5.14        4.31      7.66 o 
 -16   5   5       10.41       16.03      7.11 o 
 -15   5   5        0.00        1.57      9.09 o 
 -14   5   5       28.72       30.58      7.42 o 
 -13   5   5       10.79        3.20      5.50 o 
 -12   5   5        0.81       -0.40      2.60 o 
 -11   5   5        4.03        1.01      2.51 o 
 -10   5   5       65.89       61.10      4.70 o 
  -9   5   5       37.48       41.39      4.14 o 
  -8   5   5       46.24       44.57      3.45 o 
  -7   5   5        2.13        3.46      1.48 o 
  -6   5   5        1.76        0.05      1.05 o 
  -5   5   5      372.98      363.77      4.81 o 
  -4   5   5      528.74      514.77      5.88 o 
  -3   5   5      810.36      861.71      8.81 o 
  -2   5   5        6.95        8.40      0.88 o 
  -1   5   5       60.12       56.80      1.88 o 
   0   5   5        0.03       -0.33      0.73 o 
   1   5   5        0.42        1.08      0.85 o 
   2   5   5      141.83      144.25      2.73 o 
   3   5   5        4.02        1.95      0.87 o 
   4   5   5     1951.65     1875.36     14.68 o 
   5   5   5      587.95      536.37      6.63 o 
   6   5   5      807.23      701.27      8.56 o 
   7   5   5       20.95       23.06      1.94 o 
   8   5   5       68.13       63.30      3.06 o 
   9   5   5       39.40       29.43      2.78 o 
  10   5   5      112.84      116.64      7.31 o 
  11   5   5        1.18       -1.94      2.48 o 
  12   5   5        0.90        2.45      2.87 o 
  13   5   5        5.27        1.86      3.65 o 
  14   5   5       48.20       46.23      7.66 o 
  15   5   5       12.59       12.89      7.42 o 
 -15   6   5        1.62        5.26      6.06 o 
 -14   6   5        2.42       -2.87      4.74 o 
 -13   6   5        0.00        2.39      5.08 o 
 -12   6   5        9.39       11.18      3.65 o 
 -11   6   5        1.82       -2.80      2.80 o 
 -10   6   5        1.09        0.77      4.90 o 
  -9   6   5       15.91       25.07      5.48 o 
  -8   6   5       18.17       19.04      3.12 o 
  -7   6   5        0.74        2.30      1.89 o 
  -6   6   5      219.53      212.85      5.84 o 
  -5   6   5       50.26       42.36      2.70 o 
  -4   6   5      289.81      278.34      5.88 o 
  -3   6   5      220.04      231.47      4.72 o 
  -2   6   5      260.07      267.41      4.30 o 
  -1   6   5        0.01       -0.54      0.75 o 
   0   6   5        3.63        3.43      1.09 o 
   1   6   5       19.33       22.02      1.66 o 
   2   6   5       17.31       13.60      1.33 o 
   3   6   5        0.45        0.81      1.19 o 
   4   6   5        5.09        2.40      1.29 o 
   5   6   5        5.07        0.14      1.33 o 
   6   6   5      599.46      544.62      9.24 o 
   7   6   5       11.17        6.17      1.80 o 
   8   6   5        2.51       -0.65      1.66 o 
   9   6   5       20.03       24.29      4.49 o 
  10   6   5        1.47       -0.64      2.48 o 
  11   6   5        3.20        4.59      3.14 o 
  12   6   5        0.33       -0.64      3.64 o 
  13   6   5        0.70        0.48      4.59 o 
  14   6   5       25.24       36.08      7.01 o 
 -15   7   5        6.49       19.14     10.53 o 
 -14   7   5        0.01       -5.24      5.24 o 
 -13   7   5        3.10        1.50      6.22 o 
 -12   7   5       20.78       18.57      6.06 o 
 -11   7   5        0.38       -3.59      4.40 o 
 -10   7   5        3.23        5.31      4.07 o 
  -9   7   5       91.55       89.52      7.79 o 
  -8   7   5       29.64       41.05      5.61 o 
  -7   7   5      103.83      104.42      5.71 o 
  -6   7   5       10.16        7.96      2.58 o 
  -5   7   5        0.45       -1.51      1.93 o 
  -4   7   5      129.60      149.20      5.50 o 
  -3   7   5        6.75        4.85      1.69 o 
  -2   7   5        2.89        1.09      1.46 o 
  -1   7   5       28.59       21.09      2.33 o 
   0   7   5        0.49        5.58      1.71 o 
   1   7   5      201.07      236.00      5.64 o 
   2   7   5        0.38       -0.25      1.50 o 
   3   7   5        0.69        0.45      1.50 o 
   4   7   5       25.16       23.85      3.08 o 
   5   7   5        0.19        1.19      1.81 o 
   6   7   5       43.64       39.91      4.09 o 
   7   7   5        3.81        6.27      2.36 o 
   8   7   5       14.36        7.80      2.86 o 
   9   7   5        6.67        7.64      3.08 o 
  10   7   5       84.11       94.66      6.27 o 
  11   7   5       21.27       29.78      5.28 o 
  12   7   5        0.86       -3.08      4.59 o 
  13   7   5        0.00       -1.74      5.04 o 
 -14   8   5       34.17       44.98     14.84 o 
 -13   8   5       21.19       17.07      9.57 o 
 -12   8   5       12.95       34.93     12.44 o 
 -11   8   5       38.42       78.48     14.84 o 
 -10   8   5       57.36       63.32      8.78 o 
  -9   8   5       15.00       19.03      5.33 o 
  -8   8   5        0.71        2.72      3.38 o 
  -7   8   5       12.00       14.03      3.93 o 
  -6   8   5        9.81       11.13      3.73 o 
  -5   8   5      106.10       89.00      5.64 o 
  -4   8   5        3.44        0.92      2.31 o 
  -3   8   5      131.49      137.15      8.02 o 
  -2   8   5       11.42        6.16      2.43 o 
  -1   8   5        2.20        1.18      1.84 o 
   0   8   5       36.10       27.68      3.73 o 
   1   8   5       32.61       33.00      3.60 o 
   2   8   5        7.21        8.39      2.15 o 
   3   8   5       43.24       39.07      3.78 o 
   4   8   5       16.31       22.79      3.75 o 
   5   8   5        2.88       -2.55      3.01 o 
   6   8   5       44.10       46.21      5.69 o 
   7   8   5        6.17        3.74      3.59 o 
   8   8   5       16.74       21.89      4.01 o 
   9   8   5       25.75       19.16      4.90 o 
  10   8   5       30.91       23.39      5.86 o 
  11   8   5      269.95      306.29     14.72 o 
  12   8   5       26.47       34.00      7.24 o 
 -13   9   5        0.01        8.14     11.01 o 
 -12   9   5        0.86       -3.35      8.61 o 
 -11   9   5        3.08       -1.91      8.61 o 
 -10   9   5        6.64        8.61      9.57 o 
  -9   9   5        0.09       -4.34      4.34 o 
  -8   9   5       20.16       20.38      6.20 o 
  -7   9   5       26.69       31.15      6.67 o 
  -6   9   5        0.43       -3.46      4.22 o 
  -5   9   5       67.66       70.20      6.77 o 
  -4   9   5       22.51       18.11      4.23 o 
  -3   9   5       13.49        8.41      4.97 o 
  -2   9   5       28.06       30.94      4.37 o 
  -1   9   5        2.84        0.10      2.64 o 
   0   9   5       12.55        8.51      3.27 o 
   1   9   5       30.07       29.62      4.75 o 
   2   9   5        3.64        1.04      2.72 o 
   3   9   5       14.46        9.88      3.51 o 
   4   9   5        3.06        5.42      3.59 o 
   5   9   5       13.88       14.58      4.47 o 
   6   9   5      190.13      195.47     14.36 o 
   7   9   5       38.96       23.84     10.29 o 
   8   9   5       13.85       10.90      6.94 o 
   9   9   5       20.85       18.25     10.77 o 
  10   9   5        4.45        4.17      6.22 o 
  11   9   5       24.71       12.07      5.98 o 
 -11  10   5        0.53       -2.87      9.57 o 
 -10  10   5        1.12        9.57     11.01 o 
  -9  10   5       24.40       11.01     11.01 o 
  -8  10   5        4.84       -0.70      5.72 o 
  -7  10   5       21.42       16.32      5.98 o 
  -6  10   5       19.81       14.38      6.09 o 
  -5  10   5        9.97       14.67      6.25 o 
  -4  10   5       69.93       55.57     14.36 o 
  -3  10   5        0.12       -3.30      3.30 o 
  -2  10   5        5.56        4.28      3.76 o 
  -1  10   5       10.61        7.17      4.26 o 
   0  10   5       17.66       18.21      4.70 o 
   1  10   5       37.42       32.59      7.11 o 
   2  10   5        7.94       -0.32      4.70 o 
   3  10   5       40.97       47.12      7.95 o 
   4  10   5        1.50        0.85      4.94 o 
   5  10   5       15.84       29.67     10.53 o 
   6  10   5       25.17       33.50     11.01 o 
   7  10   5        4.84        4.31      8.14 o 
   8  10   5       19.08       20.03      6.29 o 
   9  10   5        0.73       -2.52      5.17 o 
  -9  11   5       40.91       56.95     16.75 o 
  -8  11   5       26.14       32.54     13.88 o 
  -7  11   5       96.18       89.97     17.71 o 
  -6  11   5        2.08       -1.44     10.05 o 
  -5  11   5       49.52       45.46     12.92 o 
  -4  11   5       11.47       -0.48      8.61 o 
  -3  11   5        0.38       -0.96      7.66 o 
  -2  11   5        0.09       -7.66      7.66 o 
  -1  11   5       15.43       22.49     10.05 o 
   0  11   5        0.00       -3.35      7.18 o 
   1  11   5       67.74       67.95     14.36 o 
   2  11   5      151.80      197.16     22.01 o 
   3  11   5        4.67       -6.70      6.70 o 
   4  11   5        0.00       11.49      9.57 o 
   5  11   5        0.27       -4.31      7.66 o 
   6  11   5        0.04       -7.18      7.18 o 
   7  11   5        0.98       13.88     10.53 o 
  -1  12   5        2.68       -2.39      8.61 o 
   0  12   5        3.82       -5.74      8.61 o 
   1  12   5       10.40       11.96     10.05 o 
   2  12   5        0.00        1.44      9.57 o 
   3  12   5        0.36        0.96      9.09 o 
 -17   0   6        1.89       -0.96      8.14 o 
 -16   0   6       20.62       30.15     10.05 o 
 -15   0   6       11.99       -0.96      6.22 o 
 -14   0   6       33.86       50.25     10.53 o 
 -13   0   6     1671.14     1604.56     38.88 o 
 -12   0   6     2219.43     2233.48     39.68 o 
 -11   0   6      317.84      317.49     10.30 o 
 -10   0   6      334.56      318.27      8.48 o 
  -9   0   6        3.88        8.63      1.51 o 
  -8   0   6      102.43      121.35      3.57 o 
  -7   0   6      366.63      381.47      5.17 o 
  -6   0   6      519.38      600.87      6.33 o 
  -5   0   6     1061.91     1262.45     10.39 o 
  -4   0   6      337.13      373.20      3.98 o 
  -3   0   6      110.73       96.56      1.88 o 
  -2   0   6      844.52      916.42      8.63 o 
  -1   0   6     1377.71     1419.51     18.18 o 
   0   0   6       14.82       13.16      1.02 o 
   1   0   6       12.04        8.61      1.44 o 
   2   0   6     4039.82     4201.08     59.21 o 
   3   0   6     2439.15     2907.57     27.29 o 
   4   0   6      133.04      142.82      2.53 o 
   5   0   6        0.10        0.63      0.69 o 
   6   0   6       28.67       25.73      1.56 o 
   7   0   6      208.58      169.39      3.78 o 
   8   0   6      183.97      167.99      4.10 o 
   9   0   6      182.06      140.95      4.35 o 
  10   0   6        0.11        0.62      1.57 o 
  11   0   6       32.66       29.93      3.98 o 
  12   0   6      880.41      952.04     25.81 o 
  13   0   6      384.99      431.63     18.19 o 
  14   0   6      118.98      127.64     16.51 o 
  15   0   6       10.17       17.71      7.66 o 
  16   0   6        5.61        1.44      7.66 o 
 -17   1   6        3.92       10.30      6.40 o 
 -16   1   6        8.45       10.77      5.75 o 
 -15   1   6       20.13       19.84      6.25 o 
 -14   1   6       38.55       42.40      7.27 o 
 -13   1   6       32.19       30.96      3.51 o 
 -12   1   6      106.05      100.19      4.52 o 
 -11   1   6      149.84      147.62      4.97 o 
 -10   1   6        1.91        1.37      1.28 o 
  -9   1   6       12.57       15.29      1.23 o 
  -8   1   6      550.08      581.57      5.36 o 
  -7   1   6      303.81      325.95      3.52 o 
  -6   1   6      160.35      197.03      2.33 o 
  -5   1   6       18.27       20.69      0.78 o 
  -4   1   6       67.96       86.05      1.16 o 
  -3   1   6      943.44      962.25      5.86 o 
  -2   1   6     4528.15     4877.12     27.31 o 
  -1   1   6       46.07       57.06      0.96 o 
   0   1   6     2133.68     2199.08     20.77 o 
   1   1   6      446.13      433.59      5.59 o 
   2   1   6     3731.00     4181.17     36.21 o 
   3   1   6     3863.49     4280.35     31.72 o 
   4   1   6      302.97      313.71      2.90 o 
   5   1   6        3.38        4.22      0.62 o 
   6   1   6        2.15        2.91      0.64 o 
   7   1   6       76.81       72.55      2.18 o 
   8   1   6        4.78        1.60      0.90 o 
   9   1   6       39.04       34.35      1.82 o 
  10   1   6        1.01        1.20      1.19 o 
  11   1   6       28.42       29.22      2.71 o 
  12   1   6        0.34       -0.54      2.37 o 
  13   1   6        9.26       12.68      5.25 o 
  14   1   6        0.01       -2.71      2.71 o 
  15   1   6        2.39        2.29      4.70 o 
  16   1   6        2.50        0.72      5.08 o 
 -17   2   6       23.01       19.20      8.37 o 
 -16   2   6        7.48        5.74      5.72 o 
 -15   2   6       23.62       34.63      9.57 o 
 -14   2   6       30.88       20.02      5.91 o 
 -13   2   6        4.40        3.06      2.66 o 
 -12   2   6       44.75       46.48      4.37 o 
 -11   2   6        0.94        0.72      2.13 o 
 -10   2   6       25.71       24.16      3.10 o 
  -9   2   6        5.72        7.74      1.27 o 
  -8   2   6      656.60      705.93      7.62 o 
  -7   2   6     1074.21     1175.61      9.59 o 
  -6   2   6       83.88       97.05      1.66 o 
  -5   2   6      257.85      272.11      2.98 o 
  -4   2   6       10.44       11.14      0.64 o 
  -3   2   6      332.84      334.42      2.85 o 
  -2   2   6        0.64        1.10      0.50 o 
  -1   2   6      151.08      144.28      1.66 o 
   0   2   6      354.19      327.28      3.07 o 
   1   2   6      727.16      717.47      7.77 o 
   2   2   6       57.51       53.32      1.38 o 
   3   2   6      150.94      157.77      2.04 o 
   4   2   6       70.74       46.32      1.09 o 
   5   2   6        3.81        1.83      0.59 o 
   6   2   6        0.75        1.69      0.69 o 
   7   2   6       51.14       60.47      1.79 o 
   8   2   6        4.88        7.35      1.13 o 
   9   2   6      147.78      126.69      3.04 o 
  10   2   6       40.06       35.08      2.31 o 
  11   2   6        0.96        1.98      1.79 o 
  12   2   6       36.36       26.02      3.46 o 
  13   2   6      116.22      119.03      8.08 o 
  14   2   6        1.65       -1.20      4.00 o 
  15   2   6        8.81        8.36      5.04 o 
  16   2   6        1.15        2.90      5.24 o 
 -17   3   6        4.60       -1.91      8.61 o 
 -16   3   6        9.05       18.69      9.09 o 
 -15   3   6       33.92       56.18      8.96 o 
 -14   3   6       81.60       80.68     11.72 o 
 -13   3   6        0.29       -0.09      3.01 o 
 -12   3   6       25.45       18.68      3.09 o 
 -11   3   6      300.52      276.86      7.78 o 
 -10   3   6      158.69      144.38      4.80 o 
  -9   3   6      313.34      311.01      6.23 o 
  -8   3   6      223.37      245.87      4.15 o 
  -7   3   6      483.47      484.64      5.41 o 
  -6   3   6      158.13      159.72      2.52 o 
  -5   3   6       89.67       89.16      2.51 o 
  -4   3   6       65.88       72.03      1.50 o 
  -3   3   6        8.69        8.34      0.67 o 
  -2   3   6       34.68       31.19      1.20 o 
  -1   3   6        5.45        4.50      0.67 o 
   0   3   6      277.87      269.78      2.76 o 
   1   3   6      943.22     1048.42      8.51 o 
   2   3   6     1037.34     1197.94      9.25 o 
   3   3   6      612.02      623.64      5.37 o 
   4   3   6       26.25       23.20      0.96 o 
   5   3   6      276.64      279.05      3.25 o 
   6   3   6       16.78       17.14      1.07 o 
   7   3   6       56.83       48.69      1.87 o 
   8   3   6       13.39        8.13      1.21 o 
   9   3   6       42.52       36.39      2.12 o 
  10   3   6        3.48        3.72      1.66 o 
  11   3   6        8.21        9.63      2.46 o 
  12   3   6        5.83        9.76      3.00 o 
  13   3   6        0.95        1.12      2.86 o 
  14   3   6       27.16       19.16      5.58 o 
  15   3   6       47.71       46.60      7.27 o 
  16   3   6       20.71       18.19      9.57 o 
 -17   4   6        0.02        6.22     10.05 o 
 -16   4   6       36.92       41.60      8.78 o 
 -15   4   6        8.62        6.96      5.51 o 
 -14   4   6       38.10       46.19     11.25 o 
 -13   4   6       31.58       24.42      4.88 o 
 -12   4   6       12.02        9.23      3.18 o 
 -11   4   6      199.73      177.17      6.47 o 
 -10   4   6      103.82       92.35      5.22 o 
  -9   4   6       10.93        9.14      2.15 o 
  -8   4   6       92.80       94.33      3.13 o 
  -7   4   6      105.66       98.37      2.79 o 
  -6   4   6       27.25       30.94      1.55 o 
  -5   4   6       60.08       70.67      2.01 o 
  -4   4   6      622.81      667.32      6.04 o 
  -3   4   6      449.28      474.33      4.90 o 
  -2   4   6      275.48      276.37      3.40 o 
  -1   4   6      618.35      637.61      6.03 o 
   0   4   6       67.51       73.94      1.66 o 
   1   4   6       32.05       38.59      1.37 o 
   2   4   6     1347.72     1485.82     12.33 o 
   3   4   6       10.04       14.29      1.00 o 
   4   4   6     1424.84     1277.73     10.66 o 
   5   4   6     1556.76     1438.58     11.97 o 
   6   4   6       60.86       56.22      2.48 o 
   7   4   6        4.03        2.18      1.04 o 
   8   4   6        0.74       -1.04      1.04 o 
   9   4   6       79.24       67.79      3.10 o 
  10   4   6       33.11       35.07      3.27 o 
  11   4   6      102.46      117.53      5.99 o 
  12   4   6       34.34       40.78      6.45 o 
  13   4   6       13.72        9.15      4.48 o 
  14   4   6      238.00      286.90     34.93 o 
  15   4   6       67.79       81.33      8.51 o 
 -16   5   6        0.36        0.93      5.65 o 
 -15   5   6       17.01        5.13      5.91 o 
 -14   5   6        1.82       10.61      5.72 o 
 -13   5   6       98.39      107.62     10.81 o 
 -12   5   6        0.25       -2.82      2.82 o 
 -11   5   6       29.29       37.91      5.19 o 
 -10   5   6        8.40        4.77      2.57 o 
  -9   5   6       10.41        7.94      2.37 o 
  -8   5   6      153.56      151.75      5.47 o 
  -7   5   6      154.86      153.78      4.52 o 
  -6   5   6      889.31      855.51     10.45 o 
  -5   5   6     1504.07     1470.48     13.78 o 
  -4   5   6      322.49      353.84      4.51 o 
  -3   5   6       57.29       57.26      1.80 o 
  -2   5   6       18.45       16.10      1.18 o 
  -1   5   6       20.72       25.83      1.47 o 
   0   5   6       58.17       57.69      1.94 o 
   1   5   6        7.27        5.28      1.18 o 
   2   5   6       68.33       70.01      2.05 o 
   3   5   6      404.04      351.40      4.70 o 
   4   5   6     1315.70     1183.59     10.19 o 
   5   5   6      744.04      699.31      7.65 o 
   6   5   6       50.90       42.01      2.32 o 
   7   5   6        2.11       -0.16      1.12 o 
   8   5   6       64.88       59.87      2.95 o 
   9   5   6       70.54       66.56      3.77 o 
  10   5   6        0.04       -0.90      2.08 o 
  11   5   6        0.49       -2.32      2.32 o 
  12   5   6       35.18       43.84      6.16 o 
  13   5   6       43.56       40.50      6.67 o 
  14   5   6        0.26        1.76      7.90 o 
  15   5   6       26.51       15.79      9.57 o 
 -16   6   6       51.23       67.48     15.79 o 
 -15   6   6       56.55       71.57     10.62 o 
 -14   6   6        6.00       11.79      6.40 o 
 -13   6   6       11.27       10.53     12.92 o 
 -12   6   6        0.00        6.94      4.08 o 
 -11   6   6       57.65       58.53      6.28 o 
 -10   6   6      222.08      219.54     11.48 o 
  -9   6   6      118.08      116.71      6.91 o 
  -8   6   6        3.78        2.32      2.30 o 
  -7   6   6       90.13       90.62      4.68 o 
  -6   6   6      819.15      791.16     12.63 o 
  -5   6   6      134.80      132.35      4.98 o 
  -4   6   6       11.91       12.92      1.76 o 
  -3   6   6      102.80      108.32      3.43 o 
  -2   6   6       62.04       66.61      2.49 o 
  -1   6   6        0.44        0.44      1.12 o 
   0   6   6       69.74       81.13      2.63 o 
   1   6   6       43.96       40.47      2.05 o 
   2   6   6        0.63        1.71      1.02 o 
   3   6   6       79.68       84.50      3.12 o 
   4   6   6        2.42        1.88      1.33 o 
   5   6   6      174.23      184.38      4.62 o 
   6   6   6       20.89       17.71      1.92 o 
   7   6   6      148.53      122.57      6.03 o 
   8   6   6       11.20       13.61      2.75 o 
   9   6   6        9.89       13.20      2.80 o 
  10   6   6       65.41       57.56      4.91 o 
  11   6   6       65.36       68.80      5.48 o 
  12   6   6        7.30        4.35      3.79 o 
  13   6   6        9.25        5.55      5.04 o 
  14   6   6        5.79        9.09      9.57 o 
 -15   7   6        3.94        6.22     10.53 o 
 -14   7   6        5.82       12.99      6.93 o 
 -13   7   6       63.95       57.84      9.46 o 
 -12   7   6       10.02        5.74      8.14 o 
 -11   7   6        7.35        6.54     11.96 o 
 -10   7   6       91.86       90.94      9.53 o 
  -9   7   6      244.83      253.37     33.50 o 
  -8   7   6      124.82      143.35      8.28 o 
  -7   7   6      170.79      172.10     13.12 o 
  -6   7   6       57.74       64.62      4.80 o 
  -5   7   6       12.99       12.12      2.78 o 
  -4   7   6        4.84        3.69      1.99 o 
  -3   7   6       90.51       89.14      4.11 o 
  -2   7   6       21.93       22.06      2.36 o 
  -1   7   6      131.66      132.50      5.84 o 
   0   7   6      625.53      611.54      9.83 o 
   1   7   6     1298.47     1239.47     15.95 o 
   2   7   6       49.71       47.58      3.64 o 
   3   7   6       29.20       29.78      2.85 o 
   4   7   6       30.16       32.62      2.78 o 
   5   7   6        1.60        2.65      1.95 o 
   6   7   6       29.35       26.48      2.95 o 
   7   7   6      280.93      291.78      8.07 o 
   8   7   6       47.38       48.44      4.08 o 
   9   7   6        7.48       12.29      4.24 o 
  10   7   6       12.74        7.86      4.56 o 
  11   7   6        2.41        1.54      3.81 o 
  12   7   6        2.02        0.94      5.98 o 
  13   7   6       15.17       11.96      9.57 o 
 -14   8   6       41.36       38.76     14.36 o 
 -13   8   6        2.24        5.87      6.70 o 
 -12   8   6        2.21       -6.70      7.18 o 
 -11   8   6       18.40       29.48      7.44 o 
 -10   8   6       50.77       47.37      8.16 o 
  -9   8   6       16.03       16.68      5.74 o 
  -8   8   6       15.67        7.48      5.26 o 
  -7   8   6        2.16        4.15      3.32 o 
  -6   8   6        0.01        0.55      2.97 o 
  -5   8   6       45.70       41.39      4.34 o 
  -4   8   6       92.02      108.18      6.03 o 
  -3   8   6      161.29      162.29      6.29 o 
  -2   8   6       31.56       36.46      3.20 o 
  -1   8   6       84.84       85.94      4.32 o 
   0   8   6      222.15      225.38      6.50 o 
   1   8   6      312.33      295.19      8.28 o 
   2   8   6       47.39       49.07      4.04 o 
   3   8   6       20.70       14.65      3.13 o 
   4   8   6       21.10       22.04      3.50 o 
   5   8   6      152.44      153.47      7.24 o 
   6   8   6       79.37       87.26      6.04 o 
   7   8   6       91.85       94.13      6.03 o 
   8   8   6       61.23       86.50      6.02 o 
   9   8   6        6.34        7.03      3.73 o 
  10   8   6      224.25      296.58     11.66 o 
  11   8   6      162.30      185.68     20.10 o 
  12   8   6       18.93       18.19     10.53 o 
 -13   9   6       15.84        4.31     10.05 o 
 -12   9   6        1.35       -8.61      8.61 o 
 -11   9   6       10.36       19.62     11.01 o 
 -10   9   6        0.64       11.21      6.25 o 
  -9   9   6        1.72       -1.14      4.83 o 
  -8   9   6        3.60       -5.98      5.98 o 
  -7   9   6       43.50       45.30      7.76 o 
  -6   9   6        0.50       -2.02      3.79 o 
  -5   9   6      352.21      372.65     16.69 o 
  -4   9   6      581.86      628.00     21.96 o 
  -3   9   6       30.81       39.18      5.56 o 
  -2   9   6       99.61      104.63     10.22 o 
  -1   9   6       14.18       10.86      3.32 o 
   0   9   6       29.64       26.36      4.06 o 
   1   9   6        2.79        0.40      2.63 o 
   2   9   6        3.49        7.70      3.68 o 
   3   9   6        7.27        6.66      3.46 o 
   4   9   6        2.21       -0.45      3.22 o 
   5   9   6      137.27      162.11      9.45 o 
   6   9   6       40.33       48.52      6.43 o 
   7   9   6        1.31        2.62      4.34 o 
   8   9   6        0.51       -0.74      4.34 o 
   9   9   6        0.24        1.90      4.83 o 
  10   9   6       12.81        5.26      8.61 o 
 -11  10   6       10.29       14.36     11.96 o 
 -10  10   6        4.51        2.39      9.57 o 
  -9  10   6        4.93       13.40     11.01 o 
  -8  10   6        3.75        6.22      9.09 o 
  -7  10   6        3.77        4.01      5.38 o 
  -6  10   6        2.04        1.39      4.94 o 
  -5  10   6        0.38        3.96      5.04 o 
  -4  10   6      100.21      129.75     11.45 o 
  -3  10   6       32.80       36.67     11.49 o 
  -2  10   6       53.20       57.24      6.98 o 
  -1  10   6       21.70       22.82      6.25 o 
   0  10   6        0.02       -1.84      4.14 o 
   1  10   6        6.15        0.33      4.36 o 
   2  10   6        2.78        6.73      4.94 o 
   3  10   6        9.04        7.25      5.58 o 
   4  10   6        0.00       -1.95      4.70 o 
   5  10   6        0.12        3.83      8.14 o 
   6  10   6       86.37       82.79     15.31 o 
   7  10   6        1.36        6.08      5.17 o 
   8  10   6       10.79       17.23     10.05 o 
  -9  11   6       38.84       59.82     16.75 o 
  -8  11   6        8.05       13.88     11.96 o 
  -7  11   6       25.95       32.54     12.92 o 
  -6  11   6        1.66        0.48      9.57 o 
  -2  11   6       16.28       23.93     11.01 o 
  -1  11   6      174.57      180.42     20.58 o 
   0  11   6       11.27        7.18      8.61 o 
   1  11   6        0.40       -3.35      7.18 o 
   2  11   6        9.54       13.88     10.05 o 
   3  11   6        2.72       -3.35      8.61 o 
   4  11   6        0.20        5.74      9.09 o 
   5  11   6       22.68       19.14     10.53 o 
   6  11   6       46.18       51.21     13.88 o 
  -1  12   6        9.62        1.91     10.53 o 
   0  12   6        5.62       15.31     10.53 o 
   1  12   6       14.35        6.22     10.53 o 
   2  12   6        8.69        6.22     10.53 o 
 -17   1   7        8.35        5.18      6.06 o 
 -16   1   7       44.54       56.72      8.96 o 
 -15   1   7        6.38       12.37      8.85 o 
 -14   1   7       37.23       29.16      6.59 o 
 -13   1   7       40.14       38.78      4.45 o 
 -12   1   7      124.50      113.19      5.38 o 
 -11   1   7        0.01        0.58      1.59 o 
 -10   1   7       45.06       38.73      2.42 o 
  -9   1   7       21.84       26.63      1.48 o 
  -8   1   7      232.64      267.09      3.90 o 
  -7   1   7      211.11      260.05      3.64 o 
  -6   1   7      481.11      541.05      4.68 o 
  -5   1   7       61.91       68.55      1.72 o 
  -4   1   7       14.65       27.03      1.19 o 
  -3   1   7      456.12      528.31      3.99 o 
  -2   1   7     1088.39     1127.89      8.71 o 
  -1   1   7      590.85      620.94      6.14 o 
   0   1   7      484.54      518.27      7.39 o 
   1   1   7       61.27       52.77      2.52 o 
   2   1   7     1925.00     2036.62     18.14 o 
   3   1   7       12.15        9.26      0.98 o 
   4   1   7       16.19       14.54      0.70 o 
   5   1   7      562.04      537.88      4.61 o 
   6   1   7      333.95      318.40      3.58 o 
   7   1   7      415.07      383.98      4.36 o 
   8   1   7       24.29       19.57      1.61 o 
   9   1   7      157.54      142.29      3.17 o 
  10   1   7       25.11       21.06      1.82 o 
  11   1   7        1.70        1.81      1.66 o 
  12   1   7        9.63        5.83      2.37 o 
  13   1   7        0.76        0.75      2.62 o 
  14   1   7        3.98        1.91      4.06 o 
  15   1   7        6.54        7.06      5.02 o 
  16   1   7        4.61       -3.35      7.18 o 
 -17   2   7        0.82        9.84      8.85 o 
 -16   2   7       22.18       16.03      6.74 o 
 -15   2   7        9.33       11.34      5.58 o 
 -14   2   7       19.61       12.21      4.32 o 
 -13   2   7        4.15        2.20      2.81 o 
 -12   2   7        5.43        3.31      2.14 o 
 -11   2   7        3.12        1.99      1.91 o 
 -10   2   7       36.74       33.40      2.73 o 
  -9   2   7       92.84       98.15      2.98 o 
  -8   2   7       94.80      105.64      2.51 o 
  -7   2   7       15.47       22.16      1.40 o 
  -6   2   7       36.67       44.40      1.43 o 
  -5   2   7      370.74      366.94      3.75 o 
  -4   2   7      245.10      269.66      2.84 o 
  -3   2   7      128.62      163.39      2.71 o 
  -2   2   7      130.60      144.73      1.68 o 
  -1   2   7      942.82     1019.56      8.44 o 
   0   2   7      144.70      139.88      2.33 o 
   1   2   7       99.01      105.40      2.28 o 
   2   2   7       74.55       98.88      1.82 o 
   3   2   7       57.00       42.25      1.32 o 
   4   2   7      109.04      106.68      1.78 o 
   5   2   7        4.66        3.84      0.62 o 
   6   2   7      692.51      650.41      6.00 o 
   7   2   7      721.85      692.92      6.62 o 
   8   2   7     1388.67     1105.06     10.49 o 
   9   2   7       28.42       30.10      2.15 o 
  10   2   7      124.20      109.18      3.49 o 
  11   2   7       89.08       90.13      4.18 o 
  12   2   7       18.84       18.46      2.97 o 
  13   2   7       39.65       37.81      4.34 o 
  14   2   7        8.58        7.87      4.48 o 
  15   2   7       81.22      101.85      8.85 o 
  16   2   7      104.45      103.85     13.88 o 
 -17   3   7       26.60       24.35     11.96 o 
 -16   3   7        1.82       -2.93      5.29 o 
 -15   3   7       17.32       27.27      6.93 o 
 -14   3   7       33.83       43.19     10.77 o 
 -13   3   7       32.30       37.38      5.51 o 
 -12   3   7       70.49       67.86      4.62 o 
 -11   3   7       14.37       13.00      2.65 o 
 -10   3   7       15.03       15.33      2.53 o 
  -9   3   7       23.79       24.76      2.42 o 
  -8   3   7      635.76      619.33      7.13 o 
  -7   3   7      144.61      160.76      2.96 o 
  -6   3   7       16.75       15.85      1.14 o 
  -5   3   7       90.50       97.96      2.43 o 
  -4   3   7      173.87      178.18      2.61 o 
  -3   3   7       35.47       45.15      1.20 o 
  -2   3   7       70.61       91.38      1.66 o 
  -1   3   7      141.38      142.91      1.98 o 
   0   3   7       26.24       24.95      1.20 o 
   1   3   7      644.23      753.34      7.23 o 
   2   3   7       54.36       67.99      1.36 o 
   3   3   7       18.46       19.32      0.85 o 
   4   3   7        2.65        5.09      0.66 o 
   5   3   7      163.65      176.46      2.61 o 
   6   3   7       66.55       44.03      1.53 o 
   7   3   7      104.18       99.22      2.73 o 
   8   3   7       53.45       36.42      1.81 o 
   9   3   7        6.53        5.35      1.32 o 
  10   3   7        1.07        0.28      1.39 o 
  11   3   7        2.75       -0.97      1.91 o 
  12   3   7        6.44        5.28      2.77 o 
  13   3   7       47.22       55.31      6.56 o 
  14   3   7        9.21        6.84      4.59 o 
  15   3   7        0.68       -2.39      6.70 o 
 -17   4   7        0.96       -0.48     10.05 o 
 -16   4   7       25.34       33.14     16.03 o 
 -15   4   7        4.29        1.98      5.04 o 
 -14   4   7       74.46       98.27     28.23 o 
 -13   4   7        3.94        4.66      3.80 o 
 -12   4   7        1.31       -2.66      2.66 o 
 -11   4   7        2.41        5.03      2.30 o 
 -10   4   7       21.60       20.08      3.24 o 
  -9   4   7       12.81       14.36      2.82 o 
  -8   4   7        4.56        7.14      1.41 o 
  -7   4   7        3.48        2.35      1.18 o 
  -6   4   7        9.61       10.65      1.24 o 
  -5   4   7       17.90       19.33      1.42 o 
  -4   4   7        0.58        1.32      0.70 o 
  -3   4   7        7.52        4.74      0.85 o 
  -2   4   7       17.97       19.44      1.13 o 
  -1   4   7      136.11      133.33      2.66 o 
   0   4   7       35.49       32.27      1.42 o 
   1   4   7       40.85       59.27      1.59 o 
   2   4   7      969.77     1053.13      9.65 o 
   3   4   7      706.93      716.99      6.35 o 
   4   4   7      522.94      467.73      5.01 o 
   5   4   7       79.98       69.35      1.84 o 
   6   4   7        2.10        0.73      0.90 o 
   7   4   7        1.75        0.27      1.00 o 
   8   4   7       12.65        6.95      1.44 o 
   9   4   7      207.19      188.48      4.72 o 
  10   4   7        7.73        5.46      2.11 o 
  11   4   7        5.06        7.55      2.75 o 
  12   4   7       29.40       28.30      4.43 o 
  13   4   7        5.58        2.87      4.79 o 
  14   4   7        7.32       17.71      8.61 o 
  15   4   7        0.73       -5.26      7.66 o 
 -16   5   7       33.47       33.95      8.78 o 
 -15   5   7       17.56        4.95      5.91 o 
 -14   5   7       88.91      101.34     11.17 o 
 -13   5   7       10.85        8.71      4.29 o 
 -12   5   7      129.26      140.57      8.83 o 
 -11   5   7        1.96        0.24      5.02 o 
 -10   5   7       37.31       33.56      3.96 o 
  -9   5   7       63.90       71.27      4.77 o 
  -8   5   7       11.81       10.46      2.28 o 
  -7   5   7      447.19      441.29      7.97 o 
  -6   5   7     2386.86     2322.01     22.45 o 
  -5   5   7      294.69      280.06      4.32 o 
  -4   5   7       61.29       55.86      2.30 o 
  -3   5   7        8.66       11.88      1.25 o 
  -2   5   7        9.64        8.53      1.09 o 
  -1   5   7      125.34      131.86      2.75 o 
   0   5   7       46.42       45.69      1.82 o 
   1   5   7      178.00      179.29      3.37 o 
   2   5   7       58.81       65.04      2.10 o 
   3   5   7      509.31      527.16      6.08 o 
   4   5   7      611.58      611.87      6.55 o 
   5   5   7       37.01       26.61      1.60 o 
   6   5   7      269.11      244.80      4.46 o 
   7   5   7        1.35        0.25      1.20 o 
   8   5   7       14.23       12.49      1.87 o 
   9   5   7       10.93        9.11      2.13 o 
  10   5   7       53.71       59.84      4.08 o 
  11   5   7       25.76       32.22      3.99 o 
  12   5   7        1.82        0.70      3.36 o 
  13   5   7        3.75       12.92      8.14 o 
  14   5   7        0.77        3.83      8.14 o 
 -16   6   7      190.83      212.96     23.93 o 
 -15   6   7      117.83      147.09     15.31 o 
 -14   6   7        0.13       -3.47      5.38 o 
 -13   6   7        3.99        5.70      5.38 o 
 -12   6   7        1.46        1.55      3.69 o 
 -11   6   7       68.01       46.09      7.35 o 
 -10   6   7      233.14      236.55     12.66 o 
  -9   6   7      303.07      312.31      9.66 o 
  -8   6   7        0.47       -1.35      1.88 o 
  -7   6   7      262.31      256.28      7.22 o 
  -6   6   7      267.64      260.51      6.56 o 
  -5   6   7       74.99       83.83      3.48 o 
  -4   6   7      300.85      303.76      5.82 o 
  -3   6   7      172.42      165.69      4.49 o 
  -2   6   7      337.76      350.60      9.02 o 
  -1   6   7       64.01       72.90      2.70 o 
   0   6   7      177.83      149.27      5.77 o 
   1   6   7        1.52        0.98      1.09 o 
   2   6   7        2.66       -0.79      1.15 o 
   3   6   7       32.36       32.51      2.28 o 
   4   6   7       20.30       21.10      1.92 o 
   5   6   7       18.61       16.40      1.77 o 
   6   6   7      468.91      420.53      7.12 o 
   7   6   7        1.69        1.32      1.58 o 
   8   6   7       35.23       39.38      3.12 o 
   9   6   7      221.15      245.58      7.35 o 
  10   6   7       68.39       84.58      4.86 o 
  11   6   7       11.04        9.94      3.71 o 
  12   6   7        1.07       -6.70      6.70 o 
  13   6   7       16.40       22.49     10.05 o 
 -15   7   7        3.80        1.91     10.05 o 
 -14   7   7        8.05        6.56     10.53 o 
 -13   7   7       10.27       19.88     16.27 o 
 -12   7   7        6.13       12.44      6.09 o 
 -11   7   7        6.43        5.96      4.90 o 
 -10   7   7      568.04      634.14     22.79 o 
  -9   7   7      315.14      304.32     22.25 o 
  -8   7   7       34.57       44.73      5.25 o 
  -7   7   7      100.54       98.85      6.08 o 
  -6   7   7        0.01        0.54      2.07 o 
  -5   7   7       38.88       35.18      3.28 o 
  -4   7   7       84.59       80.99      4.43 o 
  -3   7   7       72.22       65.82      3.56 o 
  -2   7   7       12.92        5.35      2.28 o 
  -1   7   7      733.76      640.54     10.12 o 
   0   7   7     1436.61     1318.08     16.70 o 
   1   7   7      352.80      355.27     10.06 o 
   2   7   7       13.80       15.00      2.20 o 
   3   7   7       10.06        7.38      2.07 o 
   4   7   7       40.21       41.56      3.12 o 
   5   7   7       22.06       20.45      2.34 o 
   6   7   7       31.46       35.34      3.50 o 
   7   7   7        0.04        2.56      1.97 o 
   8   7   7        2.57        2.44      2.38 o 
   9   7   7       75.58       83.39      5.46 o 
  10   7   7       18.28       28.11      4.58 o 
  11   7   7       68.93       61.81      9.26 o 
  12   7   7       11.42        7.18      8.61 o 
  13   7   7        5.51        0.96      8.61 o 
 -14   8   7        0.22       -0.48     10.05 o 
 -13   8   7        7.84        5.16      6.88 o 
 -12   8   7        0.11        5.74      9.57 o 
 -11   8   7       31.86       32.81      7.56 o 
 -10   8   7       15.28       16.97      6.20 o 
  -9   8   7        7.95        8.85      5.98 o 
  -8   8   7        4.90        8.23      4.94 o 
  -7   8   7       27.69       21.32      5.51 o 
  -6   8   7       13.30       19.93      5.94 o 
  -5   8   7        9.63        9.86      3.56 o 
  -4   8   7       46.08       52.35      5.38 o 
  -3   8   7       89.51       79.05      6.41 o 
  -2   8   7      150.68      152.79      6.22 o 
  -1   8   7       32.71       32.06      3.54 o 
   0   8   7      371.15      357.33      9.17 o 
   1   8   7      524.32      502.97     11.15 o 
   2   8   7       16.16       18.77      3.34 o 
   3   8   7       89.57       86.19      5.66 o 
   4   8   7       28.09       31.28      3.90 o 
   5   8   7      199.44      200.47      8.06 o 
   6   8   7        9.71        7.08      2.69 o 
   7   8   7       22.10       15.73      3.11 o 
   8   8   7       23.47       15.84      3.68 o 
   9   8   7       68.40       99.38     10.49 o 
  10   8   7      157.68      161.02     13.36 o 
  11   8   7       67.57       82.79     15.31 o 
 -12   9   7       41.82       48.33     14.84 o 
 -11   9   7       36.25       40.20     13.88 o 
 -10   9   7        0.37       -3.80      5.58 o 
  -9   9   7        1.44       -3.95      5.24 o 
  -8   9   7       11.18        6.05      5.51 o 
  -7   9   7        7.64        1.63      5.02 o 
  -6   9   7       45.09       46.24      7.56 o 
  -5   9   7      173.86      177.32     11.98 o 
  -4   9   7       61.57       78.44      8.58 o 
  -3   9   7       47.65       55.92      6.30 o 
  -2   9   7       44.62       48.43      5.59 o 
  -1   9   7        4.59        3.85      3.17 o 
   0   9   7        6.93       -1.18      2.92 o 
   1   9   7       25.34       24.21      4.78 o 
   2   9   7       21.75       28.99      5.12 o 
   3   9   7       33.39       35.14      5.31 o 
   4   9   7        3.45        4.91      3.65 o 
   5   9   7       54.50       62.98      7.85 o 
   6   9   7        3.04       -0.75      2.95 o 
   7   9   7       16.38       19.37      6.14 o 
   8   9   7       18.63       10.53      8.61 o 
   9   9   7        6.11        3.35      8.14 o 
  10   9   7        0.71        2.87      9.09 o 
 -11  10   7       45.25       54.08     15.79 o 
 -10  10   7        8.43       24.41     12.92 o 
  -9  10   7        0.01        2.39      8.61 o 
  -8  10   7       26.08       22.01     10.53 o 
  -7  10   7        6.18       17.23     10.05 o 
  -6  10   7        0.59        0.56      6.46 o 
  -5  10   7       64.54       58.86     11.96 o 
  -4  10   7        0.52        9.09      7.18 o 
  -3  10   7       26.47       26.32      9.09 o 
  -2  10   7        0.06       -2.99      4.02 o 
  -1  10   7       23.75       26.63      8.37 o 
   0  10   7        2.76        0.50      4.55 o 
   1  10   7      153.98      162.91     12.17 o 
   2  10   7        0.81       -4.00      4.22 o 
   3  10   7        0.37        6.29      5.04 o 
   4  10   7        6.57        4.31      8.14 o 
   5  10   7       27.35       34.93     11.49 o 
   6  10   7        1.48        5.17      4.86 o 
   7  10   7        2.13        4.31      8.14 o 
   8  10   7       10.00        5.74     10.05 o 
  -1  11   7      260.98      306.75     24.41 o 
   0  11   7      200.66      246.93     23.45 o 
   1  11   7      147.52      192.86     21.06 o 
   2  11   7       10.32        7.18      8.61 o 
   3  11   7        7.12        2.39      8.14 o 
   4  11   7        0.89       10.53      9.57 o 
   5  11   7        0.88       -0.96      7.66 o 
   6  11   7        1.23       -1.91      8.61 o 
  -1  12   7       90.68      112.94     19.14 o 
   0  12   7        3.41       -2.39      8.14 o 
   1  12   7        0.56        1.44      9.57 o 
 -17   0   8        0.50        2.39      8.14 o 
 -16   0   8       63.29       59.82     12.92 o 
 -15   0   8      126.62       99.54     14.84 o 
 -14   0   8      207.81      173.57     17.47 o 
 -13   0   8      317.95      343.44     15.18 o 
 -12   0   8       78.95       75.46      7.35 o 
 -11   0   8       43.55       37.73      5.51 o 
 -10   0   8       67.33       57.80      4.75 o 
  -9   0   8       75.82       75.32      3.10 o 
  -8   0   8      127.21      160.44      4.18 o 
  -7   0   8      170.91      148.54      3.61 o 
  -6   0   8      961.93     1026.71     12.14 o 
  -5   0   8       13.97       19.24      1.48 o 
  -4   0   8      425.75      329.49      5.99 o 
  -3   0   8        2.13        2.70      0.76 o 
  -2   0   8        4.74        8.68      1.00 o 
  -1   0   8      893.43      956.91     14.55 o 
   0   0   8      806.54      852.78     22.49 o 
   1   0   8       33.15       34.93      2.39 o 
   2   0   8      158.55      172.34      3.52 o 
   3   0   8      207.85      180.51      3.68 o 
   4   0   8        0.01        1.68      0.93 o 
   5   0   8       41.14       34.50      1.43 o 
   6   0   8      317.32      241.45      4.20 o 
   7   0   8      178.16      187.24      4.26 o 
   8   0   8      326.75      272.83      5.73 o 
   9   0   8     1016.09      902.48     13.03 o 
  10   0   8       25.06       21.74      2.62 o 
  11   0   8       13.73       23.46      7.00 o 
  12   0   8      225.50      237.56      9.51 o 
  13   0   8        0.15       -0.48      3.68 o 
  14   0   8       15.59        4.79      5.74 o 
  15   0   8       21.19       24.88      7.66 o 
 -17   1   8        0.54        0.44      5.91 o 
 -16   1   8        1.68        7.77      6.22 o 
 -15   1   8       11.20        2.65      5.38 o 
 -14   1   8      101.36       97.18      7.66 o 
 -13   1   8      194.74      182.27      7.96 o 
 -12   1   8        0.00        0.89      2.38 o 
 -11   1   8       91.34       73.28      4.29 o 
 -10   1   8       12.02        5.63      1.58 o 
  -9   1   8       12.13       19.20      1.42 o 
  -8   1   8      623.50      611.42      6.62 o 
  -7   1   8       78.18       88.62      2.32 o 
  -6   1   8      239.89      215.85      3.09 o 
  -5   1   8      403.19      535.02      5.07 o 
  -4   1   8     4685.58     5284.77     32.68 o 
  -3   1   8     5028.95     5532.41     37.63 o 
  -2   1   8      528.49      579.57      5.42 o 
  -1   1   8     1578.73     1670.22     16.07 o 
   0   1   8      389.63      409.49      7.35 o 
   1   1   8      269.98      284.19      7.08 o 
   2   1   8       72.18       70.92      1.57 o 
   3   1   8      334.54      329.12      3.48 o 
   4   1   8       94.73      109.15      1.60 o 
   5   1   8        1.84        2.06      0.58 o 
   6   1   8        5.73        5.39      0.75 o 
   7   1   8       67.10       53.82      2.03 o 
   8   1   8       18.54       13.62      1.25 o 
   9   1   8        2.50        0.24      0.99 o 
  10   1   8        0.01        1.05      1.20 o 
  11   1   8       36.38       38.68      2.93 o 
  12   1   8       17.78       17.59      2.91 o 
  13   1   8        0.60        0.59      2.77 o 
  14   1   8        0.01       -0.26      4.02 o 
  15   1   8        0.00        5.26      6.70 o 
 -17   2   8       19.22       14.84      8.37 o 
 -16   2   8        0.05        1.35      5.51 o 
 -15   2   8        1.55        4.21      5.04 o 
 -14   2   8       63.95       73.37      7.07 o 
 -13   2   8        0.53       -2.47      2.47 o 
 -12   2   8       21.85       19.52      4.14 o 
 -11   2   8       33.39       32.24      3.21 o 
 -10   2   8        0.76       -1.07      1.46 o 
  -9   2   8       58.95       51.78      2.37 o 
  -8   2   8      240.99      265.72      3.96 o 
  -7   2   8        1.48        0.65      0.75 o 
  -6   2   8        4.08        4.28      0.73 o 
  -5   2   8       63.20       77.00      1.69 o 
  -4   2   8      639.16      733.03      6.56 o 
  -3   2   8     1668.26     1819.04     12.45 o 
  -2   2   8      585.06      593.14      5.58 o 
  -1   2   8      431.75      455.32      4.49 o 
   0   2   8      144.69      138.84      2.90 o 
   1   2   8        2.85        5.16      0.73 o 
   2   2   8       37.35       42.73      1.29 o 
   3   2   8       34.93       37.52      1.28 o 
   4   2   8      583.65      556.98      5.07 o 
   5   2   8       82.48       74.16      1.65 o 
   6   2   8     1743.21     1717.16     13.57 o 
   7   2   8     1100.72     1167.77     10.52 o 
   8   2   8      201.42      148.25      3.02 o 
   9   2   8       89.67       86.82      2.61 o 
  10   2   8        2.66        0.91      1.25 o 
  11   2   8       31.17       26.86      3.53 o 
  12   2   8       13.68        8.42      2.52 o 
  13   2   8        4.56        1.77      2.91 o 
  14   2   8        8.49        1.44      6.22 o 
  15   2   8       16.16       11.01      8.14 o 
  16   2   8       44.14       50.25     11.01 o 
 -17   3   8        2.39        7.69      6.54 o 
 -16   3   8        0.27        1.38      5.98 o 
 -15   3   8        3.40        7.36      5.38 o 
 -14   3   8        9.98        8.87      4.26 o 
 -13   3   8       33.49       36.77      5.38 o 
 -12   3   8        5.90        5.11      3.29 o 
 -11   3   8       86.86       74.95      5.90 o 
 -10   3   8        3.92       -0.89      1.60 o 
  -9   3   8      451.53      420.97      7.71 o 
  -8   3   8      446.62      468.39      6.92 o 
  -7   3   8       22.12       24.72      1.78 o 
  -6   3   8      260.93      271.77      3.96 o 
  -5   3   8      170.73      168.27      2.96 o 
  -4   3   8       87.14       83.34      1.89 o 
  -3   3   8        0.12        0.31      0.55 o 
  -2   3   8     1871.94     2057.44     15.75 o 
  -1   3   8      189.49      195.65      2.36 o 
   0   3   8      353.55      378.20      4.19 o 
   1   3   8      127.90      130.49      2.35 o 
   2   3   8      261.80      251.96      3.73 o 
   3   3   8       53.84       54.37      1.38 o 
   4   3   8       29.86       22.61      1.11 o 
   5   3   8       95.57       83.71      2.09 o 
   6   3   8       72.49       72.66      2.06 o 
   7   3   8      561.19      482.51      5.74 o 
   8   3   8        8.17        8.34      1.21 o 
   9   3   8      143.83      141.29      3.56 o 
  10   3   8       14.77       14.54      2.21 o 
  11   3   8        0.00        1.62      2.03 o 
  12   3   8        7.09        6.99      2.66 o 
  13   3   8      176.24      204.82     16.75 o 
  14   3   8        0.55        2.87      6.70 o 
  15   3   8        8.56        4.79      8.14 o 
 -17   4   8        7.91       -0.96      9.57 o 
 -16   4   8        0.25       -1.90      5.17 o 
 -15   4   8       12.78        5.93      6.06 o 
 -14   4   8        3.90        3.07      4.01 o 
 -13   4   8       17.29        8.85      3.92 o 
 -12   4   8       33.12       33.85      4.35 o 
 -11   4   8       16.41       10.84      3.06 o 
 -10   4   8       21.80       18.98      3.02 o 
  -9   4   8      139.40      121.55      5.03 o 
  -8   4   8        3.64        3.78      1.37 o 
  -7   4   8       21.26       20.21      1.79 o 
  -6   4   8      300.21      292.85      4.19 o 
  -5   4   8       16.62       14.39      1.31 o 
  -4   4   8       31.46       32.40      1.48 o 
  -3   4   8      226.02      227.51      3.45 o 
  -2   4   8        0.60        1.32      0.67 o 
  -1   4   8      191.43      220.14      3.44 o 
   0   4   8      154.88      139.56      2.19 o 
   1   4   8      196.14      209.04      3.16 o 
   2   4   8      176.70      190.71      2.83 o 
   3   4   8       44.55       44.81      1.58 o 
   4   4   8      100.27      103.10      2.09 o 
   5   4   8      159.72      142.95      3.15 o 
   6   4   8        3.10        2.57      0.97 o 
   7   4   8      175.29      168.48      3.51 o 
   8   4   8        6.79        5.01      1.32 o 
   9   4   8       18.70       14.13      1.82 o 
  10   4   8        5.53        2.69      2.06 o 
  11   4   8        0.72       -0.60      2.20 o 
  12   4   8       34.78       54.91      7.42 o 
  13   4   8      100.38      120.12     14.36 o 
  14   4   8        1.24       -0.48      6.70 o 
  15   4   8        8.63        6.70      9.09 o 
 -16   5   8       83.21       70.76     10.96 o 
 -15   5   8       76.19      106.53     11.98 o 
 -14   5   8        8.67        9.81      5.75 o 
 -13   5   8       65.37       59.26      6.95 o 
 -12   5   8        4.12        5.68      3.73 o 
 -11   5   8       24.01       22.04      6.21 o 
 -10   5   8       33.69       31.29      4.47 o 
  -9   5   8       33.70       29.00      3.57 o 
  -8   5   8       11.36       10.01      2.35 o 
  -7   5   8       89.22       87.55      3.35 o 
  -6   5   8      957.57      913.86     10.97 o 
  -5   5   8      690.93      730.34      9.47 o 
  -4   5   8       89.53       92.43      2.59 o 
  -3   5   8        0.92       -0.83      0.85 o 
  -2   5   8        1.47        0.53      0.89 o 
  -1   5   8      101.68      100.31      3.51 o 
   0   5   8        7.73        8.39      1.12 o 
   1   5   8       35.79       36.82      1.87 o 
   2   5   8       99.80      103.93      2.69 o 
   3   5   8       33.26       33.30      1.49 o 
   4   5   8        0.00       -0.30      0.82 o 
   5   5   8       98.89       94.12      2.43 o 
   6   5   8       46.93       44.34      2.08 o 
   7   5   8      148.88      126.89      3.50 o 
   8   5   8       25.48       25.44      2.10 o 
   9   5   8       25.16       23.96      2.55 o 
  10   5   8       33.24       38.29      3.40 o 
  11   5   8       70.90       71.55      5.71 o 
  12   5   8       42.39       51.21     10.53 o 
  13   5   8       31.40       52.16     11.49 o 
  14   5   8       19.88       26.80     10.53 o 
 -16   6   8      234.08      248.37     25.84 o 
 -15   6   8        6.76       10.97      6.93 o 
 -14   6   8        0.01        0.07      5.58 o 
 -13   6   8        8.46        7.37      4.63 o 
 -12   6   8       12.29       17.55      7.90 o 
 -11   6   8       32.89       34.94      9.33 o 
 -10   6   8      204.63      216.39     19.76 o 
  -9   6   8        0.11       -1.53      2.51 o 
  -8   6   8       27.51       32.09      4.98 o 
  -7   6   8       35.74       37.07      3.40 o 
  -6   6   8        0.36        2.29      1.65 o 
  -5   6   8       68.64       64.70      3.52 o 
  -4   6   8       47.86       51.58      2.98 o 
  -3   6   8       10.78        9.46      1.53 o 
  -2   6   8       84.30       77.93      2.95 o 
  -1   6   8      101.36       66.20      2.80 o 
   0   6   8       52.28       34.87      2.04 o 
   1   6   8       94.16       94.55      3.51 o 
   2   6   8      349.65      352.32      6.27 o 
   3   6   8        7.71        5.19      1.60 o 
   4   6   8       69.91       61.04      2.53 o 
   5   6   8      525.83      454.24      6.86 o 
   6   6   8       14.99        8.62      1.64 o 
   7   6   8       23.72       21.46      2.06 o 
   8   6   8       39.34       50.87      3.28 o 
   9   6   8      219.23      245.94      7.03 o 
  10   6   8        2.08        3.43      3.10 o 
  11   6   8        0.18       -0.58      4.48 o 
  12   6   8        6.43       22.97      9.57 o 
  13   6   8        0.25        1.44      8.14 o 
 -15   7   8        0.29       -1.44      8.61 o 
 -14   7   8       13.97       19.00      7.76 o 
 -13   7   8       17.90       19.70      7.42 o 
 -12   7   8      146.33      168.55     12.95 o 
 -11   7   8       85.70      102.40     10.42 o 
 -10   7   8      181.45      176.27     21.06 o 
  -9   7   8      253.12      254.88     13.63 o 
  -8   7   8        0.00        0.30      2.82 o 
  -7   7   8       53.75       54.09      5.61 o 
  -6   7   8       87.70       91.97      6.31 o 
  -5   7   8        5.35        2.61      2.01 o 
  -4   7   8      143.57      128.23      5.29 o 
  -3   7   8       46.72       37.81      3.02 o 
  -2   7   8      195.68      156.46      4.77 o 
  -1   7   8      127.69       77.72      5.89 o 
   0   7   8       51.82       67.44      3.68 o 
   1   7   8       68.57       65.61      3.94 o 
   2   7   8       65.01       67.33      4.04 o 
   3   7   8        3.26        2.30      1.96 o 
   4   7   8        4.95        3.03      1.49 o 
   5   7   8       53.16       56.19      2.96 o 
   6   7   8       13.39        6.54      2.02 o 
   7   7   8       17.46       18.46      2.52 o 
   8   7   8        9.74       11.01      3.25 o 
   9   7   8        2.37        5.76      3.17 o 
  10   7   8        8.38        6.47      5.58 o 
  11   7   8        7.97       -1.91      7.18 o 
  12   7   8       15.75       23.45     10.05 o 
 -14   8   8        2.92        0.48     10.53 o 
 -13   8   8        1.49       -4.51      8.61 o 
 -12   8   8        3.07       21.53     11.01 o 
 -11   8   8       16.68       15.50      6.32 o 
 -10   8   8       11.88       12.31      5.58 o 
  -9   8   8       13.00       10.77      7.42 o 
  -8   8   8        4.10        7.56      4.69 o 
  -7   8   8        0.75       -0.72      4.06 o 
  -6   8   8       15.29       14.51      3.98 o 
  -5   8   8       50.55       59.42      5.89 o 
  -4   8   8        9.01        8.06      3.36 o 
  -3   8   8       11.32       16.82      3.73 o 
  -2   8   8       90.53      103.22      5.29 o 
  -1   8   8       77.89       68.71      5.03 o 
   0   8   8      230.65      248.68      8.44 o 
   1   8   8        8.83        7.35      2.72 o 
   2   8   8       20.89       17.32      3.24 o 
   3   8   8       99.50       95.32      5.79 o 
   4   8   8       24.93       35.28      3.85 o 
   5   8   8       37.18       37.24      3.27 o 
   6   8   8        0.31       -0.20      2.70 o 
   7   8   8       24.32       26.31      4.14 o 
   8   8   8       58.34       69.95     15.55 o 
   9   8   8        8.09        1.13      5.58 o 
  10   8   8        7.14       11.96      8.61 o 
  11   8   8       72.09       99.54     15.79 o 
 -12   9   8        5.75        4.31     10.53 o 
 -11   9   8        2.40        0.00      9.57 o 
 -10   9   8        9.28        2.87      8.61 o 
  -9   9   8        0.00        1.85      5.29 o 
  -8   9   8       21.21       13.48      6.06 o 
  -7   9   8       41.84       46.87      7.82 o 
  -6   9   8        1.38        1.37      5.50 o 
  -5   9   8        6.27        5.96      4.69 o 
  -4   9   8        2.23        5.32      4.22 o 
  -3   9   8       14.36       22.00      5.24 o 
  -2   9   8        8.52        7.16      3.84 o 
  -1   9   8        6.24        9.60      6.09 o 
   0   9   8       14.55       23.12      4.49 o 
   1   9   8        2.61        0.55      3.22 o 
   2   9   8      143.86      144.91      8.69 o 
   3   9   8        4.81        7.24      3.85 o 
   4   9   8        6.73        3.52      3.21 o 
   5   9   8        0.31        1.12      2.82 o 
   6   9   8        0.18       -1.67      4.74 o 
   7   9   8        1.10        0.24      5.08 o 
   8   9   8        0.03       11.34      6.54 o 
   9   9   8        3.57       11.01      9.09 o 
  10   9   8      137.13      175.63     20.10 o 
  -5  10   8       26.51       19.62      8.61 o 
  -4  10   8        3.03       -0.48      5.74 o 
  -3  10   8       65.24       73.22     12.44 o 
  -2  10   8        1.09        0.48      6.22 o 
  -1  10   8        0.34       -4.02      4.02 o 
   0  10   8      386.19      435.72     25.84 o 
   1  10   8      161.01      172.44     12.47 o 
   2  10   8       36.60       21.76      6.54 o 
   3  10   8        2.45        8.61      8.61 o 
   4  10   8       62.22       75.61     14.84 o 
   5  10   8       10.60       19.62     10.05 o 
   6  10   8       11.47       10.53      9.09 o 
   7  10   8        0.10       -5.26      7.66 o 
   8  10   8        0.40       -0.48      8.61 o 
  -1  11   8       12.43       10.53      8.61 o 
   0  11   8      337.09      409.64     28.71 o 
   1  11   8       76.06       63.65     14.84 o 
   2  11   8       25.69       26.80     11.49 o 
   3  11   8        0.71       -5.26      6.70 o 
   4  11   8        0.20        8.61      9.09 o 
   5  11   8        7.26       16.75     10.05 o 
 -17   1   9        7.17        4.33     11.96 o 
 -16   1   9       92.33       94.52     11.33 o 
 -15   1   9        1.86        1.79      5.04 o 
 -14   1   9      146.70      124.84      7.28 o 
 -13   1   9      466.11      464.25     12.73 o 
 -12   1   9      145.03      131.27      6.64 o 
 -11   1   9       11.25        5.05      2.43 o 
 -10   1   9      116.52       86.76      4.02 o 
  -9   1   9       68.60       45.89      1.95 o 
  -8   1   9        1.51        0.34      0.79 o 
  -7   1   9        1.17        1.96      0.70 o 
  -6   1   9       44.32       53.10      1.41 o 
  -5   1   9      399.93      528.50      4.97 o 
  -4   1   9     3874.20     4173.25     29.10 o 
  -3   1   9     1832.18     2106.36     15.78 o 
  -2   1   9      560.31      592.17      5.58 o 
  -1   1   9      810.72      842.12      9.36 o 
   0   1   9      577.81      648.07     10.77 o 
   1   1   9        9.01        8.00      1.18 o 
   2   1   9      580.71      629.74      6.73 o 
   3   1   9       12.88       16.41      0.80 o 
   4   1   9       51.14       54.04      1.33 o 
   5   1   9      181.30      161.61      2.30 o 
   6   1   9       61.45       62.50      1.66 o 
   7   1   9      376.90      323.58      4.50 o 
   8   1   9       47.38       39.91      1.69 o 
   9   1   9        0.03        0.43      1.04 o 
  10   1   9        6.65        4.58      1.36 o 
  11   1   9       19.84       19.70      2.36 o 
  12   1   9      197.26      222.36      6.82 o 
  13   1   9       46.63       75.13      9.57 o 
  14   1   9       41.85       34.93      8.14 o 
 -17   2   9        6.93        2.39      6.09 o 
 -16   2   9       11.47        7.81      6.25 o 
 -15   2   9        0.13       -0.81      4.90 o 
 -14   2   9       27.93       27.49      5.05 o 
 -13   2   9       20.82       24.07      3.87 o 
 -12   2   9       48.28       24.98      5.32 o 
 -11   2   9       57.12       45.96      4.33 o 
 -10   2   9       86.87       71.16      4.09 o 
  -9   2   9       58.43       40.09      2.48 o 
  -8   2   9       68.93       64.06      2.19 o 
  -7   2   9       47.83       47.79      1.76 o 
  -6   2   9      510.59      523.18      5.85 o 
  -5   2   9       76.03      100.52      2.09 o 
  -4   2   9     1126.83     1308.02     10.37 o 
  -3   2   9     6070.79     6604.52     46.76 o 
  -2   2   9     2170.73     2425.73     19.69 o 
  -1   2   9       22.85       20.51      1.00 o 
   0   2   9        2.72        4.22      0.73 o 
   1   2   9      207.45      219.12      4.41 o 
   2   2   9       11.38       12.86      0.85 o 
   3   2   9        4.63        2.85      0.69 o 
   4   2   9        8.08        8.01      0.70 o 
   5   2   9      110.87      110.59      2.03 o 
   6   2   9      995.69      934.10      8.62 o 
   7   2   9     1303.87     1127.12     10.88 o 
   8   2   9        1.72        2.56      1.05 o 
   9   2   9        2.59        0.99      1.04 o 
  10   2   9      105.29       96.74      3.28 o 
  11   2   9        3.62        4.42      1.84 o 
  12   2   9        1.55        0.32      2.59 o 
  13   2   9       55.13       66.04     10.05 o 
  14   2   9       46.65       34.93      9.09 o 
 -17   3   9        0.97        0.20      6.59 o 
 -16   3   9       36.92       36.00      8.24 o 
 -15   3   9        0.83       -1.44      4.74 o 
 -14   3   9       17.92       14.14      7.38 o 
 -13   3   9       62.81       62.76      6.49 o 
 -12   3   9      488.58      457.18     12.30 o 
 -11   3   9       51.89       39.22      4.22 o 
 -10   3   9        0.04       -1.13      2.23 o 
  -9   3   9      170.92      176.07      5.24 o 
  -8   3   9       10.00       10.66      1.48 o 
  -7   3   9      128.36      133.72      2.72 o 
  -6   3   9       34.43       35.64      1.75 o 
  -5   3   9       47.23       51.47      1.68 o 
  -4   3   9      147.25      170.35      2.76 o 
  -3   3   9      611.16      666.61      6.03 o 
  -2   3   9     1193.05     1260.06     10.38 o 
  -1   3   9      355.39      372.21      4.51 o 
   0   3   9       20.67       22.63      1.48 o 
   1   3   9       42.00       47.95      1.46 o 
   2   3   9       14.69       16.33      1.10 o 
   3   3   9      131.73      122.90      2.73 o 
   4   3   9       60.12       63.98      1.64 o 
   5   3   9       28.92       29.23      1.30 o 
   6   3   9      296.21      291.94      4.35 o 
   7   3   9       61.79       58.73      2.17 o 
   8   3   9        6.81        2.10      1.17 o 
   9   3   9        2.17        2.47      1.52 o 
  10   3   9       73.68       83.74      4.21 o 
  11   3   9       53.56       56.39      4.70 o 
  12   3   9       86.85       83.18      6.01 o 
  13   3   9      383.93      430.70     23.45 o 
  14   3   9       30.15       38.28      9.57 o 
  15   3   9       12.61        9.09      8.14 o 
 -17   4   9        0.93        5.74     10.05 o 
 -16   4   9       31.10       28.71      7.78 o 
 -15   4   9       24.83       22.73      7.44 o 
 -14   4   9       10.03       18.21      5.12 o 
 -13   4   9       50.65       53.45      6.37 o 
 -12   4   9      180.22      178.69      8.10 o 
 -11   4   9        0.03        0.75      2.74 o 
 -10   4   9       41.78       41.96      4.89 o 
  -9   4   9       35.99       31.18      4.08 o 
  -8   4   9       15.76       13.70      1.85 o 
  -7   4   9        0.66        0.04      1.12 o 
  -6   4   9        7.77        9.17      1.19 o 
  -5   4   9        3.15        3.98      0.94 o 
  -4   4   9       93.45       92.21      2.22 o 
  -3   4   9       68.37       76.78      2.14 o 
  -2   4   9      263.33      273.58      3.73 o 
  -1   4   9       41.14       58.39      1.62 o 
   0   4   9      311.55      293.80      3.54 o 
   1   4   9      342.68      350.16      4.58 o 
   2   4   9        2.89        3.32      0.80 o 
   3   4   9     2471.20     2351.35     17.78 o 
   4   4   9       28.66       28.38      1.38 o 
   5   4   9       63.75       63.41      2.23 o 
   6   4   9       20.80       19.94      1.63 o 
   7   4   9       34.04       33.25      2.76 o 
   8   4   9      314.50      309.41      6.53 o 
   9   4   9       15.00       17.57      2.68 o 
  10   4   9       50.55       57.58      4.54 o 
  11   4   9        6.63       10.35      3.68 o 
  12   4   9      232.47      280.91     19.14 o 
  13   4   9       71.47       84.70     12.44 o 
  14   4   9        1.42       -2.87      7.18 o 
 -16   5   9       14.97       17.37      8.04 o 
 -15   5   9       11.39        6.29     20.10 o 
 -14   5   9       13.85       17.59      5.43 o 
 -13   5   9       14.22       14.16      4.75 o 
 -12   5   9        0.34       -3.22      3.22 o 
 -11   5   9       18.19       18.82      4.29 o 
 -10   5   9       71.82       69.23      5.93 o 
  -9   5   9       35.85       25.91      3.98 o 
  -8   5   9       10.57       11.82      2.36 o 
  -7   5   9       10.29        7.89      1.63 o 
  -6   5   9      359.94      378.58     10.52 o 
  -5   5   9      478.20      485.42      6.99 o 
  -4   5   9       84.77       93.23      2.71 o 
  -3   5   9        0.35        0.86      0.91 o 
  -2   5   9      271.31      278.88      4.34 o 
  -1   5   9        5.13        6.11      1.07 o 
   0   5   9       21.88       20.27      1.49 o 
   1   5   9        0.04       -0.88      0.88 o 
   2   5   9       36.49       37.99      1.84 o 
   3   5   9      278.27      262.30      4.74 o 
   4   5   9        0.04       -0.94      0.95 o 
   5   5   9        3.63        2.28      1.21 o 
   6   5   9       46.51       48.12      2.47 o 
   7   5   9        2.24        0.22      1.41 o 
   8   5   9        3.11        2.37      1.65 o 
   9   5   9        0.04        0.40      2.13 o 
  10   5   9        0.08        5.42      2.77 o 
  11   5   9      113.19      137.23      7.33 o 
  12   5   9       23.69       13.88      8.14 o 
  13   5   9       71.59      110.07     14.36 o 
  14   5   9        2.43        0.96      8.61 o 
 -15   6   9        0.23        6.22      6.77 o 
 -14   6   9        0.49        1.30      5.74 o 
 -13   6   9        0.75       -0.12      4.09 o 
 -12   6   9        5.31       -1.85      4.59 o 
 -11   6   9       12.84        9.14      5.24 o 
 -10   6   9        1.18       -1.27      3.22 o 
  -9   6   9       16.96       13.14      4.34 o 
  -8   6   9        2.67        3.16      2.74 o 
  -7   6   9        0.01       -1.79      1.80 o 
  -6   6   9       12.90       11.85      2.41 o 
  -5   6   9      261.56      253.00      5.91 o 
  -4   6   9      114.35      115.69      4.07 o 
  -3   6   9       69.38       62.73      3.12 o 
  -2   6   9        8.07        0.24      1.20 o 
  -1   6   9       29.08       13.15      1.79 o 
   0   6   9       58.57       50.41      3.00 o 
   1   6   9        0.77        0.34      1.68 o 
   2   6   9      104.31      109.01      3.08 o 
   3   6   9        9.08       10.44      2.04 o 
   4   6   9      528.91      489.52      7.77 o 
   5   6   9      215.79      177.82      4.90 o 
   6   6   9       15.60       13.17      2.03 o 
   7   6   9       26.89       27.04      2.63 o 
   8   6   9       52.94       57.00      4.26 o 
   9   6   9       56.25       65.57      6.77 o 
  10   6   9       14.03       12.94      3.59 o 
  11   6   9        8.86        9.09      7.18 o 
  12   6   9       50.29       79.44     13.40 o 
  13   6   9       27.72       22.49      9.57 o 
 -15   7   9        0.96        0.96     10.53 o 
 -14   7   9        3.57       -1.67      6.43 o 
 -13   7   9        1.06       -5.13      5.13 o 
 -12   7   9        1.59        3.49      5.63 o 
 -11   7   9      158.02      211.96     14.12 o 
 -10   7   9      217.65      239.21     14.04 o 
  -9   7   9        4.04        5.77      3.77 o 
  -8   7   9       55.50       60.07      6.09 o 
  -7   7   9       20.11       20.73      4.36 o 
  -6   7   9       45.54       55.49      6.32 o 
  -5   7   9        6.51        4.70      2.47 o 
  -4   7   9       44.80       42.08      3.56 o 
  -3   7   9        4.89        1.83      1.90 o 
  -2   7   9       12.79        2.98      1.91 o 
  -1   7   9       41.37       25.20      3.38 o 
   0   7   9       34.24       34.80      3.84 o 
   1   7   9       30.89       30.60      3.11 o 
   2   7   9       10.78       10.59      2.67 o 
   3   7   9       29.28       28.95      2.89 o 
   4   7   9        5.09        1.98      1.35 o 
   5   7   9        2.59        1.51      1.76 o 
   6   7   9        9.85        5.09      2.42 o 
   7   7   9        7.87       12.31      2.83 o 
   8   7   9        3.66        6.07      3.14 o 
   9   7   9       17.33       18.96      5.82 o 
  10   7   9       23.85       47.86     11.49 o 
  11   7   9       72.22       60.30     12.44 o 
  12   7   9       95.78       97.15     15.79 o 
 -13   8   9        0.22       -1.91     10.05 o 
 -12   8   9       33.76       25.36     11.96 o 
 -11   8   9        0.71        0.96      8.61 o 
 -10   8   9       29.82       19.73      6.54 o 
  -9   8   9      131.60      135.46     13.16 o 
  -8   8   9       16.87       14.61      5.38 o 
  -7   8   9       19.76       24.25      4.70 o 
  -6   8   9        0.05       -0.63      3.13 o 
  -5   8   9        0.89        6.81      3.29 o 
  -4   8   9        5.79        7.70      3.79 o 
  -3   8   9        2.53        2.55      2.76 o 
  -2   8   9        5.00        2.74      2.85 o 
  -1   8   9       63.68       65.34      6.49 o 
   0   8   9       72.23       69.57      5.13 o 
   1   8   9       99.71      100.42      5.76 o 
   2   8   9       70.57       74.22      5.22 o 
   3   8   9      175.10      194.40      7.70 o 
   4   8   9        1.02        4.94      2.65 o 
   5   8   9       24.90       36.84      3.92 o 
   6   8   9       20.40       21.09      4.04 o 
   7   8   9       19.75       15.53      3.99 o 
   8   8   9       35.57       33.36     18.66 o 
   9   8   9       68.37       93.32     14.36 o 
  10   8   9       42.56       46.90     12.44 o 
  11   8   9        6.20       -4.79      8.14 o 
  -8   9   9        0.00       -1.91      6.70 o 
  -7   9   9       30.05       24.88      8.61 o 
  -6   9   9       12.08        8.14      7.18 o 
  -5   9   9        1.83        5.74      6.22 o 
  -4   9   9        5.16       -1.35      3.88 o 
  -3   9   9        1.33       -3.83      3.83 o 
  -2   9   9        0.33        0.72      3.72 o 
  -1   9   9       12.97       28.72      5.03 o 
   0   9   9       31.07       34.98      5.25 o 
   1   9   9       71.99       70.19      9.21 o 
   2   9   9       36.57       39.31      5.40 o 
   3   9   9        3.79        2.55      5.00 o 
   4   9   9       20.34       18.56      4.03 o 
   5   9   9        0.53       -0.46      3.01 o 
   6   9   9        0.04       -0.45      6.70 o 
   7   9   9       12.85       13.37      6.25 o 
   8   9   9       27.32       28.71     11.01 o 
   9   9   9      123.80      160.79     19.14 o 
  -2  10   9        3.96        1.44      6.70 o 
  -1  10   9       56.32       55.26     10.77 o 
   0  10   9      350.18      411.56     26.80 o 
   1  10   9        0.01       -2.87      7.66 o 
   2  10   9       71.37       67.48     13.40 o 
   3  10   9       83.55      121.07     16.75 o 
   4  10   9        8.12       11.01      8.61 o 
   5  10   9        3.70        2.39      8.61 o 
   6  10   9        0.21       10.05      9.09 o 
   7  10   9        0.00        2.87      8.61 o 
   0  11   9      123.45      139.74     18.66 o 
   1  11   9        8.26        0.48      8.14 o 
   2  11   9        7.98       -0.96      8.14 o 
   3  11   9        9.36        6.22      8.61 o 
   4  11   9        6.11        6.22      8.61 o 
 -17   0  10       21.77       -6.70      8.61 o 
 -16   0  10        0.32        1.44      7.66 o 
 -15   0  10       84.16       72.26     13.88 o 
 -14   0  10      679.35      751.81     33.98 o 
 -13   0  10       39.16       41.32      6.88 o 
 -12   0  10      164.24      150.67     21.30 o 
 -11   0  10       70.32       57.83      6.74 o 
 -10   0  10       67.16       47.93      4.68 o 
  -9   0  10        0.42        1.71      1.49 o 
  -8   0  10      282.68      280.03      8.77 o 
  -7   0  10       15.38       14.71      1.60 o 
  -6   0  10       27.23       21.89      1.66 o 
  -5   0  10       33.58       29.22      1.75 o 
  -4   0  10      104.82       87.88      2.46 o 
  -3   0  10      288.68      320.14      6.67 o 
  -2   0  10     1288.49     1303.40     17.28 o 
  -1   0  10      711.73      732.56      9.91 o 
   0   0  10     2298.36     2326.25     57.91 o 
   1   0  10     4640.37     4720.46    114.85 o 
   2   0  10     3840.58     4004.23     56.73 o 
   3   0  10      332.52      329.98     11.79 o 
   4   0  10      141.36      126.66      2.56 o 
   5   0  10        7.36        6.16      1.14 o 
   6   0  10        0.03       -0.48      0.96 o 
   7   0  10       73.83       76.25      3.81 o 
   8   0  10      404.13      378.91      6.70 o 
   9   0  10        0.02        0.52      1.36 o 
  10   0  10      153.76      199.27      5.77 o 
  11   0  10      220.23      237.50      9.53 o 
  12   0  10      182.54      205.40     11.83 o 
 -17   1  10        1.69       -0.24      6.09 o 
 -16   1  10        6.73       11.20      6.74 o 
 -15   1  10      154.11      143.09     17.47 o 
 -14   1  10      521.88      527.26     14.25 o 
 -13   1  10      308.30      338.11     13.93 o 
 -12   1  10        8.69        9.87      3.03 o 
 -11   1  10       92.03       85.41      5.34 o 
 -10   1  10      196.67      186.12      5.58 o 
  -9   1  10      223.34      251.89      4.57 o 
  -8   1  10      127.74      145.60      2.87 o 
  -7   1  10       26.47       29.13      1.28 o 
  -6   1  10        0.03        1.68      0.71 o 
  -5   1  10       89.51      113.36      2.12 o 
  -4   1  10     1198.91     1251.72      9.91 o 
  -3   1  10      246.42      263.76      3.13 o 
  -2   1  10      699.95      739.84      7.06 o 
  -1   1  10       36.70       26.81      1.04 o 
   0   1  10      108.56      101.03      4.41 o 
   1   1  10      103.07      119.69      3.47 o 
   2   1  10      107.58       82.26      1.59 o 
   3   1  10      289.05      271.64      3.35 o 
   4   1  10      104.89       90.53      1.84 o 
   5   1  10      161.74      145.53      2.36 o 
   6   1  10       33.99       31.58      1.48 o 
   7   1  10        6.19        8.48      1.12 o 
   8   1  10       90.42       78.61      2.38 o 
   9   1  10        3.79        1.43      1.17 o 
  10   1  10      100.61      118.49      4.32 o 
  11   1  10      290.00      317.37      7.65 o 
  12   1  10      168.71      207.36      7.84 o 
 -17   2  10        3.72        9.24      7.01 o 
 -16   2  10        6.38        1.72      5.72 o 
 -15   2  10        0.59       -0.44      3.93 o 
 -14   2  10       16.79       15.97      3.92 o 
 -13   2  10        9.33        7.58      4.70 o 
 -12   2  10       29.89       26.25      5.39 o 
 -11   2  10       18.81       25.78      3.61 o 
 -10   2  10        0.12       -0.14      1.76 o 
  -9   2  10        0.31       -0.51      1.22 o 
  -8   2  10       12.11       14.11      1.44 o 
  -7   2  10       27.03       30.27      1.60 o 
  -6   2  10      102.05      103.87      3.25 o 
  -5   2  10      537.49      566.71      5.59 o 
  -4   2  10     1787.81     1872.58     15.44 o 
  -3   2  10       17.40       13.21      0.85 o 
  -2   2  10      431.17      426.04      4.56 o 
  -1   2  10        2.12        0.72      0.63 o 
   0   2  10      181.77      184.70      4.25 o 
   1   2  10     1165.84     1180.63     16.27 o 
   2   2  10      310.16      284.99      4.11 o 
   3   2  10      186.29      171.23      2.69 o 
   4   2  10      236.22      207.17      2.93 o 
   5   2  10        1.03        1.09      0.68 o 
   6   2  10       61.09       60.94      1.96 o 
   7   2  10        4.03        3.11      1.03 o 
   8   2  10        2.85        0.71      1.06 o 
   9   2  10       71.86       73.47      2.90 o 
  10   2  10        1.99        2.26      1.58 o 
  11   2  10        5.38        4.49      2.07 o 
  12   2  10       45.96       46.49      9.67 o 
  13   2  10       14.97       15.31      6.70 o 
 -17   3  10        4.02       15.38      7.70 o 
 -16   3  10        0.36       -3.06      5.91 o 
 -15   3  10       11.73       13.40      6.09 o 
 -14   3  10        4.18        2.82      3.92 o 
 -13   3  10      222.11      229.51      9.32 o 
 -12   3  10      100.06      105.55      7.05 o 
 -11   3  10       68.90       60.90      4.98 o 
 -10   3  10       60.80       78.46      4.98 o 
  -9   3  10      288.96      276.99      6.74 o 
  -8   3  10      141.48      122.64      3.51 o 
  -7   3  10       41.91       36.65      2.36 o 
  -6   3  10       21.97       27.91      1.58 o 
  -5   3  10        7.75        7.59      1.03 o 
  -4   3  10        0.96        1.01      0.68 o 
  -3   3  10       61.20       73.51      1.73 o 
  -2   3  10      262.72      271.76      3.17 o 
  -1   3  10      107.63       95.05      2.03 o 
   0   3  10       75.10      101.89      2.09 o 
   1   3  10       28.99       35.85      1.68 o 
   2   3  10       71.25       70.36      2.10 o 
   3   3  10      900.72      815.32      9.10 o 
   4   3  10      169.07      156.78      2.47 o 
   5   3  10       75.15       73.69      1.93 o 
   6   3  10       13.82       11.52      1.20 o 
   7   3  10        3.80        2.24      1.05 o 
   8   3  10        0.02        0.96      1.17 o 
   9   3  10       22.16       21.17      2.01 o 
  10   3  10       16.46       15.75      2.49 o 
  11   3  10       92.64      106.16      5.23 o 
  12   3  10      509.17      636.51     25.12 o 
  13   3  10        9.25       12.92      6.70 o 
  14   3  10       55.90       63.17     10.53 o 
 -17   4  10        1.53        1.44     10.53 o 
 -16   4  10       40.95       32.19      8.96 o 
 -15   4  10        0.14        3.18      6.25 o 
 -14   4  10        5.13       -0.84      3.85 o 
 -13   4  10        0.69       -0.48      3.41 o 
 -12   4  10        0.26        1.02      3.47 o 
 -11   4  10       21.20       13.66      3.73 o 
 -10   4  10        9.26       11.38      3.40 o 
  -9   4  10       62.26       53.59      5.46 o 
  -8   4  10       27.45       27.13      2.75 o 
  -7   4  10      328.10      339.85      7.32 o 
  -6   4  10       33.11       34.44      1.96 o 
  -5   4  10        4.76        4.40      1.04 o 
  -4   4  10       11.37       11.32      1.14 o 
  -3   4  10        1.77        2.21      0.78 o 
  -2   4  10       29.31       26.04      1.29 o 
  -1   4  10       14.80       24.14      1.23 o 
   0   4  10     1137.47     1204.68     11.06 o 
   1   4  10       31.58       38.41      1.41 o 
   2   4  10     1601.13     1502.99     13.17 o 
   3   4  10     1950.09     1855.90     20.28 o 
   4   4  10       57.75       56.20      2.07 o 
   5   4  10      102.11       97.69      2.65 o 
   6   4  10       62.13       57.90      2.26 o 
   7   4  10       20.38       18.44      1.90 o 
   8   4  10       18.00       19.84      2.24 o 
   9   4  10       23.44       24.69      2.47 o 
  10   4  10        0.34       -0.13      2.45 o 
  11   4  10        2.58        3.25      3.22 o 
  12   4  10      337.19      417.33     24.41 o 
  13   4  10       22.58       21.53      8.61 o 
  14   4  10        1.55       12.92      8.14 o 
 -16   5  10        0.55       -3.94      5.91 o 
 -15   5  10       54.69       52.47     11.96 o 
 -14   5  10       37.46       29.31      7.92 o 
 -13   5  10        0.80        3.41      4.21 o 
 -12   5  10       86.99       93.29      6.56 o 
 -11   5  10        2.18       -0.72      3.10 o 
 -10   5  10      139.00      119.99      9.11 o 
  -9   5  10      163.39      158.69      6.85 o 
  -8   5  10      250.86      240.40      7.08 o 
  -7   5  10     1283.26     1294.52     20.55 o 
  -6   5  10      287.12      308.15      8.53 o 
  -5   5  10       27.20       28.07      2.07 o 
  -4   5  10        2.38        2.07      1.08 o 
  -3   5  10      127.44      125.97      3.43 o 
  -2   5  10        0.16       -0.99      0.99 o 
  -1   5  10       46.21       42.84      1.90 o 
   0   5  10       50.37       48.48      2.05 o 
   1   5  10        3.01        2.60      1.14 o 
   2   5  10      421.69      393.76      6.25 o 
   3   5  10       33.03       32.33      1.96 o 
   4   5  10       13.22        9.48      1.30 o 
   5   5  10        7.18        5.85      1.32 o 
   6   5  10        3.15        3.22      1.33 o 
   7   5  10        3.13        2.53      1.55 o 
   8   5  10        9.07        4.32      1.84 o 
   9   5  10       16.62       16.79      2.94 o 
  10   5  10      147.37      167.71      6.66 o 
  11   5  10        0.26       -4.06      4.06 o 
  12   5  10        8.24       13.88      7.66 o 
  13   5  10      131.33      190.46     17.23 o 
 -15   6  10        2.90       11.75      7.22 o 
 -14   6  10        5.47        5.82      8.37 o 
 -13   6  10        0.00        1.00      4.15 o 
 -12   6  10        6.14        0.62     10.53 o 
 -11   6  10       13.90       12.30      5.58 o 
 -10   6  10       12.42        4.33      4.18 o 
  -9   6  10        2.84        6.88      3.40 o 
  -8   6  10       68.55       70.95      5.94 o 
  -7   6  10       20.45       22.81      3.05 o 
  -6   6  10        2.59       -0.28      1.57 o 
  -5   6  10       69.42       68.30      3.30 o 
  -4   6  10      103.36      113.06      4.60 o 
  -3   6  10        0.00        2.20      1.33 o 
  -2   6  10      143.23      135.23      4.31 o 
  -1   6  10      125.28      120.01      4.42 o 
   0   6  10       61.80       68.55      3.36 o 
   1   6  10      501.49      486.05      8.70 o 
   2   6  10      183.54      176.12      6.71 o 
   3   6  10      649.86      634.09     10.97 o 
   4   6  10      167.25      160.37      4.47 o 
   5   6  10       59.72       60.45      2.97 o 
   6   6  10       26.17       25.26      2.49 o 
   7   6  10       38.93       39.04      2.99 o 
   8   6  10       59.06       52.10      4.23 o 
   9   6  10        6.45        6.60      2.86 o 
  10   6  10       54.97       60.70      6.49 o 
  11   6  10       25.17       38.76     10.05 o 
  12   6  10        0.18       -1.44      7.18 o 
  13   6  10        2.18        1.44      8.14 o 
 -14   7  10        4.08        0.72      6.43 o 
 -13   7  10       31.37       22.25      8.12 o 
 -12   7  10      121.38      121.01     11.79 o 
 -11   7  10      150.69      144.57     11.98 o 
 -10   7  10        8.53        3.30      4.42 o 
  -9   7  10       65.13       71.49      8.73 o 
  -8   7  10       22.72       14.15      4.03 o 
  -7   7  10        5.71        6.22      3.30 o 
  -6   7  10        7.27        8.89      3.40 o 
  -5   7  10        4.01        6.13      2.50 o 
  -4   7  10        1.74        1.54      2.13 o 
  -3   7  10       37.19       41.16      3.87 o 
  -2   7  10      111.66      102.41      5.73 o 
  -1   7  10      162.65      164.48      5.75 o 
   0   7  10       28.10       26.00      2.96 o 
   1   7  10        5.35        3.56      2.03 o 
   2   7  10      225.05      232.42      6.80 o 
   3   7  10       87.23       88.78      4.59 o 
   4   7  10       54.37       63.75      3.46 o 
   5   7  10       36.35       32.44      2.86 o 
   6   7  10        4.21        1.86      2.30 o 
   7   7  10       22.00       24.51      3.46 o 
   8   7  10        4.28       10.25      3.45 o 
   9   7  10       11.26        8.47      4.26 o 
  10   7  10        1.02       -1.91      6.22 o 
  11   7  10       24.84       36.37     11.01 o 
  12   7  10       12.89        8.14      9.09 o 
 -10   8  10       47.57       73.22     12.92 o 
  -9   8  10       20.38       34.93     10.05 o 
  -8   8  10       32.77       47.86     10.53 o 
  -7   8  10        2.42       12.05      4.83 o 
  -6   8  10      134.34      162.56     10.81 o 
  -5   8  10       45.53       49.63      7.42 o 
  -4   8  10        7.13        9.31      4.02 o 
  -3   8  10        0.28        1.53      2.80 o 
  -2   8  10      277.60      265.96     16.27 o 
  -1   8  10      349.67      340.24     10.06 o 
   0   8  10      222.95      225.57      8.28 o 
   1   8  10       74.93       70.82      5.21 o 
   2   8  10      101.51       93.32      5.77 o 
   3   8  10      232.19      276.35      9.29 o 
   4   8  10      109.77      121.72      5.84 o 
   5   8  10       77.75       80.99      5.66 o 
   6   8  10        0.54        1.94      2.97 o 
   7   8  10        3.93       11.77      4.31 o 
   8   8  10       91.67       89.88      9.26 o 
   9   8  10      134.59      171.32     18.19 o 
  10   8  10       39.62       44.98     12.44 o 
  -7   9  10      314.62      324.94     22.97 o 
  -6   9  10      105.61      131.12     14.84 o 
  -5   9  10       77.53       82.05      8.96 o 
  -4   9  10        5.09        6.38      4.56 o 
  -3   9  10        0.41        0.70      3.68 o 
  -2   9  10        6.49        7.66      4.48 o 
  -1   9  10        0.31       -2.49      2.96 o 
   0   9  10       30.50       30.51      9.11 o 
   1   9  10        5.03        9.57      3.75 o 
   2   9  10        1.44        1.98      3.51 o 
   3   9  10       12.40       13.33      4.43 o 
   4   9  10        2.72       -1.90      2.93 o 
   5   9  10       23.72       24.44      5.31 o 
   6   9  10        3.70       -2.54      6.46 o 
   7   9  10       16.46       17.71      9.09 o 
   8   9  10       99.18      115.81     16.27 o 
   9   9  10      203.75      228.75     22.01 o 
   0  10  10        3.67       11.36      5.91 o 
   1  10  10       49.89       51.30      8.58 o 
   2  10  10       35.87       35.67      8.85 o 
   3  10  10       34.30       39.99     18.42 o 
   4  10  10       11.45       17.95      6.77 o 
   5  10  10       11.88        9.09      8.61 o 
   6  10  10        1.31        4.31      9.09 o 
   0  11  10       48.85       68.43     14.84 o 
   1  11  10       18.56       48.81     12.44 o 
   2  11  10        6.42        5.74      9.57 o 
   3  11  10       13.04       10.53     10.05 o 
 -17   1  11        0.00        5.12      6.59 o 
 -16   1  11        6.70        8.05      6.32 o 
 -15   1  11      104.43      119.62      9.13 o 
 -14   1  11      112.35      116.88      8.36 o 
 -13   1  11        7.31        5.67      3.15 o 
 -12   1  11       22.69       25.98      3.93 o 
 -11   1  11        5.77        5.76      2.62 o 
 -10   1  11      108.06      104.16      4.44 o 
  -9   1  11       50.19       70.13      2.75 o 
  -8   1  11      284.93      285.77      4.95 o 
  -7   1  11      430.93      433.53      5.44 o 
  -6   1  11        0.04        1.04      0.74 o 
  -5   1  11       89.49      110.59      2.13 o 
  -4   1  11        0.56        0.02      0.57 o 
  -3   1  11      128.44      140.96      2.18 o 
  -2   1  11      147.46      159.56      2.32 o 
  -1   1  11       85.70       95.25      1.96 o 
   0   1  11       74.02       72.25      2.94 o 
   1   1  11      176.67      198.06      4.78 o 
   2   1  11      143.89      133.07      2.12 o 
   3   1  11      764.51      730.76      7.16 o 
   4   1  11      530.31      489.40      5.20 o 
   5   1  11      392.20      353.63      3.96 o 
   6   1  11      344.17      290.42      4.22 o 
   7   1  11       87.27       68.95      2.27 o 
   8   1  11        0.51        1.65      1.11 o 
   9   1  11        0.18       -0.44      1.05 o 
  10   1  11       14.38       11.60      1.80 o 
  11   1  11       97.08      125.24      5.71 o 
  12   1  11       23.93       20.58      7.66 o 
 -17   2  11        5.63       -3.04      6.74 o 
 -16   2  11        2.04        2.15      5.75 o 
 -15   2  11        0.19        3.41      4.40 o 
 -14   2  11      148.05      157.05     12.85 o 
 -13   2  11       97.52       85.63      6.56 o 
 -12   2  11        2.24       -0.55      2.50 o 
 -11   2  11       13.94        6.40      2.73 o 
 -10   2  11       15.72        9.66      3.22 o 
  -9   2  11       15.28       11.19      1.82 o 
  -8   2  11       18.63       19.48      1.80 o 
  -7   2  11      346.33      347.43      4.52 o 
  -6   2  11      602.26      599.68      5.91 o 
  -5   2  11      218.10      191.78      4.01 o 
  -4   2  11       96.21       93.22      2.42 o 
  -3   2  11        5.28        5.46      0.64 o 
  -2   2  11        1.30        2.57      0.62 o 
  -1   2  11      206.22      214.15      3.15 o 
   0   2  11        2.58        4.47      0.90 o 
   1   2  11      141.55      140.01      7.04 o 
   2   2  11      137.49      138.67      2.63 o 
   3   2  11     1311.75     1228.69     12.17 o 
   4   2  11       12.63       17.66      1.26 o 
   5   2  11     1555.15     1435.33     11.74 o 
   6   2  11       13.37        5.78      1.05 o 
   7   2  11       74.30       63.33      2.10 o 
   8   2  11        8.32        6.56      1.25 o 
   9   2  11        2.12        1.65      1.32 o 
  10   2  11       23.79       19.48      2.09 o 
  11   2  11        4.89        5.80      2.21 o 
  12   2  11       41.07       41.63      9.57 o 
 -17   3  11        0.24       -3.35      6.77 o 
 -16   3  11        0.07       -0.17      6.20 o 
 -15   3  11        1.33       -0.41      4.15 o 
 -14   3  11        0.42       -0.33      3.94 o 
 -13   3  11       75.56       85.32      8.70 o 
 -12   3  11       26.94       18.76      4.73 o 
 -11   3  11       18.95       13.20      3.26 o 
 -10   3  11      184.48      177.01      7.96 o 
  -9   3  11       20.91       27.45      3.48 o 
  -8   3  11      161.26      161.14      4.00 o 
  -7   3  11       68.83       73.98      2.58 o 
  -6   3  11      214.30      205.40      3.87 o 
  -5   3  11       19.61       21.80      1.27 o 
  -4   3  11        6.68        7.61      0.93 o 
  -3   3  11        4.95        5.28      0.76 o 
  -2   3  11       17.51       19.10      0.90 o 
  -1   3  11       64.97       72.48      1.80 o 
   0   3  11       10.45        7.99      1.00 o 
   1   3  11        0.64        0.98      0.63 o 
   2   3  11     1187.06     1104.43     12.27 o 
   3   3  11       32.94       34.56      1.58 o 
   4   3  11      253.98      237.72      3.19 o 
   5   3  11       44.51       42.37      1.64 o 
   6   3  11      114.64      106.63      2.58 o 
   7   3  11       38.24       39.45      1.93 o 
   8   3  11        4.96        5.17      1.41 o 
   9   3  11       77.16       76.06      3.10 o 
  10   3  11       34.99       36.29      3.54 o 
  11   3  11      109.87      134.70      6.05 o 
  12   3  11       51.75       51.08      6.44 o 
 -16   4  11       17.46       12.40     11.49 o 
 -15   4  11        1.20       -1.74      4.31 o 
 -14   4  11        3.30        4.43      4.36 o 
 -13   4  11       22.85       12.65      3.86 o 
 -12   4  11        0.15        0.26      2.79 o 
 -11   4  11       10.75        4.22      3.10 o 
 -10   4  11       56.44       56.06      7.80 o 
  -9   4  11      167.54      174.78      6.07 o 
  -8   4  11      553.10      567.68     10.81 o 
  -7   4  11      736.42      733.53      9.55 o 
  -6   4  11        1.12        0.74      1.07 o 
  -5   4  11       33.31       36.68      1.90 o 
  -4   4  11        0.73        1.20      0.83 o 
  -3   4  11        1.36        0.74      0.82 o 
  -2   4  11        0.06        0.01      0.69 o 
  -1   4  11        3.27        4.95      0.85 o 
   0   4  11      814.88      910.64      9.23 o 
   1   4  11      133.84      136.16      2.78 o 
   2   4  11     3086.41     2975.29     26.05 o 
   3   4  11        4.31        1.95      0.85 o 
   4   4  11      164.48      160.67      3.03 o 
   5   4  11      113.88      108.76      2.78 o 
   6   4  11       20.89       19.26      1.59 o 
   7   4  11        3.77        2.37      1.35 o 
   8   4  11        4.08        1.31      1.60 o 
   9   4  11       33.20       35.94      2.80 o 
  10   4  11       20.36       23.24      3.46 o 
  11   4  11       31.22       19.15      7.18 o 
  12   4  11        0.95       -2.45      4.22 o 
 -16   5  11       35.24       29.74     12.20 o 
 -15   5  11       28.82       31.64      8.58 o 
 -14   5  11        9.48        4.98      4.77 o 
 -13   5  11        0.27       -3.11      3.75 o 
 -12   5  11        5.33        1.10      3.47 o 
 -11   5  11        5.83        4.94      3.51 o 
 -10   5  11        0.85        0.02      3.01 o 
  -9   5  11       54.22       53.01      4.52 o 
  -8   5  11     1282.56     1257.17     19.68 o 
  -7   5  11      107.95      115.84      4.15 o 
  -6   5  11       17.53       16.94      2.10 o 
  -5   5  11       49.83       49.41      2.59 o 
  -4   5  11        1.59       -0.16      1.03 o 
  -3   5  11       18.75       19.75      1.86 o 
  -2   5  11       67.83       68.74      2.70 o 
  -1   5  11        0.01       -0.86      1.07 o 
   0   5  11      230.07      217.40      4.47 o 
   1   5  11       46.59       48.87      2.35 o 
   2   5  11      185.75      173.97      3.97 o 
   3   5  11      277.54      274.80      4.63 o 
   4   5  11       50.87       50.27      2.48 o 
   5   5  11       44.37       42.66      2.23 o 
   6   5  11       27.43       23.18      1.99 o 
   7   5  11      135.38      139.44      4.18 o 
   8   5  11      144.78      161.78      5.64 o 
   9   5  11       10.58       14.11      3.90 o 
  10   5  11       60.49       73.07      4.84 o 
  11   5  11        1.28       -0.88      5.26 o 
  12   5  11       69.49       94.28     12.44 o 
  13   5  11       27.93       23.93      9.09 o 
 -15   6  11        3.05        4.03      7.08 o 
 -14   6  11        4.41        1.42      6.25 o 
 -13   6  11        1.69       -2.12      5.58 o 
 -12   6  11        0.40        2.42      4.94 o 
 -11   6  11       12.88       13.60      4.31 o 
 -10   6  11        4.13        0.28      3.22 o 
  -9   6  11       45.61       50.76      7.00 o 
  -8   6  11       15.16       13.43      3.46 o 
  -7   6  11       94.54       99.95      5.80 o 
  -6   6  11        1.86        0.30      1.71 o 
  -5   6  11        1.49        1.75      1.61 o 
  -4   6  11        5.35        1.66      1.66 o 
  -3   6  11       46.72       40.87      2.75 o 
  -2   6  11      176.39      157.49      4.61 o 
  -1   6  11        0.00        1.15      1.80 o 
   0   6  11       19.35       21.71      2.29 o 
   1   6  11      163.74      172.41      5.37 o 
   2   6  11        7.12        7.96      1.88 o 
   3   6  11        1.76        3.81      1.61 o 
   4   6  11      137.48      128.95      3.88 o 
   5   6  11      181.87      169.02      4.74 o 
   6   6  11       83.58       80.64      4.12 o 
   7   6  11       26.04       37.67      2.94 o 
   8   6  11       14.32       15.57      3.23 o 
   9   6  11        3.80        4.08      2.73 o 
  10   6  11        5.34        8.61      5.08 o 
  11   6  11       40.50       43.05      7.27 o 
  12   6  11       37.31       51.68     11.49 o 
 -14   7  11       12.58       17.23     10.53 o 
 -11   7  11      170.15      166.06     17.23 o 
 -10   7  11      118.37      113.42     13.88 o 
  -9   7  11      145.59      140.25     11.01 o 
  -8   7  11      116.82      120.29     15.07 o 
  -7   7  11      198.56      222.43     11.83 o 
  -6   7  11      100.13       99.40      8.10 o 
  -5   7  11        1.51        1.20      2.88 o 
  -4   7  11        0.22        2.16      2.13 o 
  -3   7  11       64.93       49.47      3.61 o 
  -2   7  11      154.52      148.46     10.02 o 
  -1   7  11       32.44       26.69      3.21 o 
   0   7  11       94.30       83.83      4.39 o 
   1   7  11      144.12      147.19      5.51 o 
   2   7  11       59.09       64.97      3.97 o 
   3   7  11       61.55       65.43      4.58 o 
   4   7  11      143.02      128.31      4.50 o 
   5   7  11       30.56       33.46      2.87 o 
   6   7  11       38.83       41.98      3.56 o 
   7   7  11        5.91        8.12      2.70 o 
   8   7  11       44.12       48.91     11.64 o 
   9   7  11       14.37       17.47      5.75 o 
  10   7  11        8.26        5.68      5.38 o 
  11   7  11       55.77       67.48     12.92 o 
  -9   8  11        0.13        1.91      5.74 o 
  -8   8  11        8.73        9.51      4.90 o 
  -7   8  11      203.28      240.51     13.20 o 
  -6   8  11       82.06       91.09      8.80 o 
  -5   8  11       20.80       26.49      5.38 o 
  -4   8  11        2.13       -0.10      3.19 o 
  -3   8  11      136.71      146.66      7.90 o 
  -2   8  11      495.91      459.95     13.97 o 
  -1   8  11      570.16      569.61     15.54 o 
   0   8  11      192.56      197.18      6.91 o 
   1   8  11      215.32      214.88      9.76 o 
   2   8  11      110.87      115.60      9.26 o 
   3   8  11        7.23        8.88      3.87 o 
   4   8  11      109.35      117.24     10.43 o 
   5   8  11        0.07       -0.23      2.51 o 
   6   8  11       12.32       13.16      3.68 o 
   7   8  11       10.44       21.24      7.66 o 
   8   8  11       77.22       88.83      9.30 o 
   9   8  11       55.80       52.64     11.96 o 
  10   8  11       16.78       12.44      9.09 o 
  -6   9  11       53.60       55.03     11.49 o 
  -5   9  11        9.34        7.42      5.08 o 
  -4   9  11        3.94        2.78      4.22 o 
  -3   9  11        0.00       -3.38      3.38 o 
  -2   9  11       22.84       15.41      4.90 o 
  -1   9  11      116.77      108.16      9.40 o 
   0   9  11       15.55       19.03      4.94 o 
   1   9  11        9.70       10.17      3.83 o 
   2   9  11       13.11       19.34      4.41 o 
   3   9  11        7.29       11.43      4.29 o 
   4   9  11        7.65        8.43      4.20 o 
   5   9  11        1.78        2.91      3.93 o 
   6   9  11        1.39        4.52      7.66 o 
   7   9  11       25.86       26.80     11.01 o 
   8   9  11        4.75       10.53      8.61 o 
  -1  10  11       25.83       18.19      9.09 o 
   0  10  11       15.71        1.91      7.66 o 
   1  10  11       94.74       99.03     21.53 o 
   2  10  11       13.13        9.03      6.70 o 
   3  10  11       17.70       21.53     10.05 o 
   4  10  11        0.53       -1.44      7.66 o 
   5  10  11        2.62       -2.39      7.18 o 
   6  10  11        0.44       -6.70      6.70 o 
   1  11  11        0.97       -0.48      8.14 o 
   2  11  11        0.49       -0.96      8.61 o 
 -17   0  12        1.64        1.91      9.57 o 
 -16   0  12        8.52       11.01     10.05 o 
 -15   0  12        7.21        6.56      5.86 o 
 -14   0  12        0.11       -0.50      5.26 o 
 -13   0  12        0.03        1.76      4.22 o 
 -12   0  12       79.54       68.95      7.95 o 
 -11   0  12       46.88       47.73     13.64 o 
 -10   0  12      144.29      158.89     13.65 o 
  -9   0  12      369.82      415.31      9.13 o 
  -8   0  12      571.63      577.59      9.79 o 
  -7   0  12      253.70      224.57      5.30 o 
  -6   0  12     3192.42     3123.83     33.93 o 
  -5   0  12      361.14      302.05      5.53 o 
  -4   0  12      612.53      581.91      7.97 o 
  -3   0  12      146.09      143.15      2.88 o 
  -2   0  12        0.29        0.61      0.84 o 
  -1   0  12        0.02        0.04      1.00 o 
   0   0  12      544.63      553.69     16.27 o 
   1   0  12     1002.26      982.95     26.32 o 
   2   0  12      613.18      569.09     11.37 o 
   3   0  12      506.69      454.98      8.56 o 
   4   0  12     1704.48     1628.91     18.69 o 
   5   0  12      626.09      572.94      8.68 o 
   6   0  12       17.62       23.89      2.00 o 
   7   0  12       41.40       36.50      2.60 o 
   8   0  12        6.50        3.23      1.75 o 
   9   0  12       13.73       11.95      2.37 o 
  10   0  12       41.52       42.48      4.60 o 
  11   0  12        2.26        3.75      4.02 o 
  12   0  12        0.60       -5.74      6.22 o 
 -17   1  12        0.61       -4.07      6.43 o 
 -16   1  12      143.14      170.01     30.63 o 
 -15   1  12        0.19       -1.93      3.59 o 
 -14   1  12       11.87       18.04      4.22 o 
 -13   1  12        0.04        1.89      3.01 o 
 -12   1  12       18.64       18.51      3.63 o 
 -11   1  12        0.36        2.98      2.49 o 
 -10   1  12      271.19      281.46      9.53 o 
  -9   1  12       73.71       73.60      3.05 o 
  -8   1  12       87.40       83.36      2.64 o 
  -7   1  12        1.01       -0.58      0.89 o 
  -6   1  12        9.39        4.92      0.94 o 
  -5   1  12      370.31      390.62      4.86 o 
  -4   1  12       11.86       11.73      1.01 o 
  -3   1  12       60.46       63.49      1.49 o 
  -2   1  12       27.83       25.81      0.99 o 
  -1   1  12        9.26        8.27      0.98 o 
   0   1  12      114.91      114.32      3.57 o 
   1   1  12       11.82        7.35      1.84 o 
   2   1  12      194.82      193.58      2.79 o 
   3   1  12      227.50      210.97      3.03 o 
   4   1  12      705.19      651.38      8.76 o 
   5   1  12       21.71       14.90      1.04 o 
   6   1  12        5.28        1.16      0.89 o 
   7   1  12      179.61      142.56      3.15 o 
   8   1  12       49.09       42.86      2.12 o 
   9   1  12       59.04       63.22      4.23 o 
  10   1  12        6.82        7.57      2.04 o 
  11   1  12       21.71       33.25      3.66 o 
  12   1  12       68.89       78.48     11.96 o 
 -17   2  12       24.36       22.41     12.44 o 
 -16   2  12        2.64        2.98      6.54 o 
 -15   2  12        1.71       -0.58      5.17 o 
 -14   2  12        0.27        0.39      3.41 o 
 -13   2  12        1.52        0.50      2.93 o 
 -12   2  12        3.04        4.48      2.80 o 
 -11   2  12        0.02       -2.18      2.18 o 
 -10   2  12       33.04       33.77      3.38 o 
  -9   2  12        4.70        4.17      1.46 o 
  -8   2  12       56.35       57.03      2.37 o 
  -7   2  12        5.90        4.48      1.09 o 
  -6   2  12      221.10      246.10      3.68 o 
  -5   2  12     1274.21     1264.48     11.02 o 
  -4   2  12       88.85       86.94      2.47 o 
  -3   2  12      105.93      116.71      1.96 o 
  -2   2  12       15.31       15.26      0.89 o 
  -1   2  12       85.93       95.96      2.22 o 
   0   2  12      156.80      160.55      4.16 o 
   1   2  12        0.01        1.93      1.33 o 
   2   2  12       18.72       16.69      1.23 o 
   3   2  12      204.24      192.32      3.45 o 
   4   2  12      616.59      619.64      6.87 o 
   5   2  12      179.70      200.00      3.00 o 
   6   2  12       39.68       26.33      1.52 o 
   7   2  12       18.80       16.57      1.65 o 
   8   2  12        0.52        0.78      1.02 o 
   9   2  12        0.87        2.35      1.46 o 
  10   2  12        2.80       -0.80      1.90 o 
  11   2  12        0.56        0.18      2.37 o 
  12   2  12       21.00       15.31      7.66 o 
 -17   3  12       11.63       15.27      7.95 o 
 -16   3  12       26.55       31.09      8.38 o 
 -15   3  12       16.25       18.97      5.83 o 
 -14   3  12       47.42       53.98      5.81 o 
 -13   3  12        1.87        4.04      3.29 o 
 -12   3  12        0.78       -1.32      2.55 o 
 -11   3  12      116.44      108.61     10.91 o 
 -10   3  12      123.30      132.74      6.34 o 
  -9   3  12       12.96       10.87      2.24 o 
  -8   3  12      163.68      158.59      4.04 o 
  -7   3  12      179.20      182.35      4.59 o 
  -6   3  12      243.37      230.70      4.17 o 
  -5   3  12      284.77      296.84      5.79 o 
  -4   3  12        5.99       10.30      1.06 o 
  -3   3  12       11.84       12.34      0.93 o 
  -2   3  12        3.05        4.34      0.81 o 
  -1   3  12        8.57        9.25      0.85 o 
   0   3  12       29.83       25.35      1.59 o 
   1   3  12        9.06        9.84      1.40 o 
   2   3  12      787.93      751.12      8.38 o 
   3   3  12       37.34       36.44      1.83 o 
   4   3  12        0.45        1.29      0.95 o 
   5   3  12     2899.91     2779.88     22.43 o 
   6   3  12        7.76        5.32      1.17 o 
   7   3  12       14.59       14.63      1.44 o 
   8   3  12        9.97        7.19      1.48 o 
   9   3  12        3.43        3.75      1.57 o 
  10   3  12       17.76       21.34      2.49 o 
  11   3  12       17.86       23.05      5.24 o 
  12   3  12       72.79       74.18     11.49 o 
 -16   4  12        2.81       13.13      7.61 o 
 -15   4  12        1.90        2.39      6.43 o 
 -14   4  12        0.54       -4.64      4.64 o 
 -13   4  12        4.91        2.29      3.31 o 
 -12   4  12        0.50       -0.81      2.78 o 
 -11   4  12       97.98       92.19      6.90 o 
 -10   4  12      242.10      256.75     10.11 o 
  -9   4  12        3.50        1.12      2.06 o 
  -8   4  12     1576.61     1593.47     23.13 o 
  -7   4  12       32.95       38.53      2.55 o 
  -6   4  12      231.27      232.95      4.61 o 
  -5   4  12      292.83      302.13      5.03 o 
  -4   4  12      274.12      276.14      4.44 o 
  -3   4  12        0.63       -0.11      0.82 o 
  -2   4  12       20.49       16.88      1.26 o 
  -1   4  12      284.46      292.86      4.31 o 
   0   4  12       51.91       49.82      1.73 o 
   1   4  12       26.90       25.27      1.71 o 
   2   4  12       30.71       33.92      2.31 o 
   3   4  12      312.14      302.13      4.25 o 
   4   4  12      310.79      297.38      4.25 o 
   5   4  12      133.88      116.77      2.77 o 
   6   4  12      181.75      163.39      3.74 o 
   7   4  12        0.96        0.40      1.34 o 
   8   4  12        5.94        8.22      1.83 o 
   9   4  12        3.00        2.78      1.82 o 
  10   4  12       10.26       10.36      2.88 o 
  11   4  12        3.89        2.95      4.22 o 
  12   4  12       18.25       21.53      8.14 o 
 -16   5  12        3.26       17.23     11.49 o 
 -15   5  12        1.00        5.02      6.77 o 
 -14   5  12       16.11       14.31      7.18 o 
 -13   5  12        0.36       -1.67      4.05 o 
 -12   5  12        0.16       -2.82      3.47 o 
 -11   5  12       26.99       25.56      4.88 o 
 -10   5  12       11.89       13.60      3.85 o 
  -9   5  12        2.01       -1.29      2.54 o 
  -8   5  12      712.63      691.93     13.18 o 
  -7   5  12        4.56        7.71      2.03 o 
  -6   5  12       27.49       27.82      2.37 o 
  -5   5  12        9.63        7.79      1.65 o 
  -4   5  12       94.36      103.63      3.47 o 
  -3   5  12       24.25       27.45      2.60 o 
  -2   5  12       24.16       18.28      1.72 o 
  -1   5  12       51.50       52.81      2.37 o 
   0   5  12       17.79       21.51      2.25 o 
   1   5  12      221.15      217.72      4.96 o 
   2   5  12      338.95      329.94      5.64 o 
   3   5  12        0.33        0.31      1.20 o 
   4   5  12       31.34       32.60      2.02 o 
   5   5  12       15.44       17.82      1.86 o 
   6   5  12        4.19        3.50      1.57 o 
   7   5  12      340.92      361.49      9.87 o 
   8   5  12        0.48        1.18      1.77 o 
   9   5  12       23.15       27.31      3.60 o 
  10   5  12        6.32       12.80      3.77 o 
  11   5  12        0.02       -2.11      4.22 o 
 -15   6  12        0.70       14.84     11.01 o 
 -14   6  12        0.97       -6.70      8.61 o 
 -13   6  12        1.18        6.70      9.09 o 
 -12   6  12       22.18       26.32      9.09 o 
 -11   6  12        0.00        4.12      4.22 o 
 -10   6  12        3.60        6.48      9.09 o 
  -9   6  12       14.67       10.34      4.36 o 
  -8   6  12        3.80        2.11      2.92 o 
  -7   6  12      214.32      199.11      7.53 o 
  -6   6  12       12.67       11.70      2.51 o 
  -5   6  12       22.11       19.66      2.35 o 
  -4   6  12        2.71        2.10      1.60 o 
  -3   6  12      423.86      380.55      7.86 o 
  -2   6  12       35.11       23.12      2.36 o 
  -1   6  12        0.08        0.98      1.61 o 
   0   6  12        1.64        2.29      1.61 o 
   1   6  12      277.59      282.60      6.29 o 
   2   6  12      208.16      205.22      5.41 o 
   3   6  12       15.07       15.37      2.03 o 
   4   6  12       85.98       75.05      3.29 o 
   5   6  12        9.71        7.57      1.83 o 
   6   6  12        2.22        1.99      1.78 o 
   7   6  12      105.28      107.75      4.28 o 
   8   6  12        0.89        2.30      2.15 o 
   9   6  12       15.95       20.61      5.99 o 
  10   6  12        7.18        7.38      4.70 o 
  11   6  12       24.68       19.14      8.61 o 
  12   6  12        1.48        5.26      7.66 o 
 -14   7  12        6.58        3.35     10.05 o 
 -10   7  12        2.55        3.59      4.24 o 
  -9   7  12       24.37       22.44      9.81 o 
  -8   7  12       17.28       18.27      8.61 o 
  -7   7  12        0.80       -0.34      5.74 o 
  -6   7  12        0.41        3.06      5.02 o 
  -5   7  12       18.20       12.93      3.49 o 
  -4   7  12       27.04       21.00      3.26 o 
  -3   7  12        5.51        3.26      2.02 o 
  -2   7  12        6.50       10.54      2.77 o 
  -1   7  12        4.53        2.10      2.09 o 
   0   7  12        0.01        1.65      2.13 o 
   1   7  12        0.00        0.02      1.89 o 
   2   7  12        7.83        7.44      2.46 o 
   3   7  12      148.40      138.87      7.38 o 
   4   7  12       13.76        8.77      2.06 o 
   5   7  12       29.37       29.40      2.85 o 
   6   7  12        0.05        1.13      2.18 o 
   7   7  12       43.07       34.87      3.83 o 
   8   7  12        4.52        0.71      4.56 o 
   9   7  12       21.34       19.22      7.18 o 
  10   7  12        0.92       -6.22      7.18 o 
  11   7  12        5.07        6.70      8.61 o 
  -8   8  12       29.71       28.15      6.20 o 
  -7   8  12       31.63       51.42     10.77 o 
  -6   8  12       66.79       64.49      7.95 o 
  -5   8  12        3.49        6.22      4.06 o 
  -4   8  12      119.03      115.33      9.12 o 
  -3   8  12       26.97       27.42      7.14 o 
  -2   8  12      211.94      235.39      9.82 o 
  -1   8  12      251.17      254.89      9.99 o 
   0   8  12        1.60       -0.17      2.42 o 
   1   8  12        1.27        1.25      2.28 o 
   2   8  12       31.85       32.27      4.00 o 
   3   8  12        0.69        0.83      2.40 o 
   4   8  12        0.09        1.33      2.44 o 
   5   8  12        0.04        3.43      2.77 o 
   6   8  12       46.21       29.56      6.43 o 
   7   8  12       12.23        8.33      5.04 o 
   8   8  12       15.92       14.84      7.66 o 
   9   8  12        3.85        1.91      8.14 o 
  10   8  12        1.75       -7.66      7.66 o 
  -6   9  12       17.42       23.93      9.57 o 
  -5   9  12        0.08        1.91      7.18 o 
  -4   9  12        2.21       -2.43      4.02 o 
  -3   9  12       21.21       15.75      5.39 o 
  -2   9  12      249.61      262.76     13.68 o 
  -1   9  12      292.35      330.24     15.22 o 
   0   9  12        0.01        3.98      4.36 o 
   1   9  12        4.10        0.88      3.57 o 
   2   9  12        5.23        4.79      5.08 o 
   3   9  12       13.07        1.99      4.19 o 
   4   9  12        6.30        5.26      5.08 o 
   5   9  12        3.86       -0.61      4.90 o 
   6   9  12      128.17      143.57     16.75 o 
   7   9  12       69.42       78.48     14.36 o 
   8   9  12      184.47      236.41     21.53 o 
  -1  10  12      394.03      446.01     28.23 o 
   0  10  12       64.20       58.38     12.92 o 
   2  10  12       13.09       12.44      9.09 o 
   3  10  12        0.95       -7.18      7.18 o 
   4  10  12        2.04       -0.96      8.14 o 
   5  10  12        0.76        6.70      8.14 o 
 -17   1  13       40.61       49.20     10.28 o 
 -16   1  13        0.97        5.17      6.74 o 
 -15   1  13      461.44      534.76     15.62 o 
 -14   1  13        1.80        2.55      4.49 o 
 -13   1  13       16.41       16.65      3.86 o 
 -12   1  13        0.85       -1.06      2.55 o 
 -11   1  13        0.33        1.70      2.55 o 
 -10   1  13       11.73       11.61      2.32 o 
  -9   1  13       27.51       25.24      2.23 o 
  -8   1  13       77.98       71.56      2.51 o 
  -7   1  13       62.63       59.63      2.18 o 
  -6   1  13     1150.04     1139.04     10.89 o 
  -5   1  13      224.26      219.48      4.26 o 
  -4   1  13      141.78      148.88      2.36 o 
  -3   1  13      235.07      267.19      3.39 o 
  -2   1  13       18.95       21.97      1.15 o 
  -1   1  13       17.53       15.99      0.94 o 
   0   1  13       97.41       95.39      3.40 o 
   1   1  13       12.58       12.39      2.18 o 
   2   1  13        2.25        1.74      0.97 o 
   3   1  13       63.14       67.06      1.67 o 
   4   1  13      147.78      146.12      2.61 o 
   5   1  13      994.73      913.83      8.88 o 
   6   1  13       26.25       19.61      1.37 o 
   7   1  13       13.93       13.61      1.55 o 
   8   1  13       50.68       52.98      2.35 o 
   9   1  13       29.89       31.42      2.25 o 
  10   1  13       65.38       65.19      3.57 o 
  11   1  13        5.51        6.84      3.73 o 
  12   1  13       32.40       55.03     10.53 o 
 -17   2  13        2.87        4.49      7.22 o 
 -16   2  13        0.33        8.57      7.08 o 
 -15   2  13      212.62      200.36     22.26 o 
 -14   2  13      143.70      143.84      8.31 o 
 -13   2  13      109.58      129.58      7.45 o 
 -12   2  13        0.03        7.21      3.17 o 
 -11   2  13        1.38        0.96      2.62 o 
 -10   2  13       13.15       19.98      2.86 o 
  -9   2  13        2.32        2.59      1.55 o 
  -8   2  13      263.05      250.81      4.74 o 
  -7   2  13      747.22      757.42      8.49 o 
  -6   2  13      115.77      157.58      3.53 o 
  -5   2  13     6607.63     6847.84     51.48 o 
  -4   2  13      308.94      353.45      4.41 o 
  -3   2  13      311.17      324.81      3.62 o 
  -2   2  13       17.04       23.33      1.08 o 
  -1   2  13       36.79       33.75      1.75 o 
   0   2  13       15.07       14.06      1.70 o 
   1   2  13       27.01       27.29      3.16 o 
   2   2  13      262.45      249.67      5.16 o 
   3   2  13      203.18      178.33      3.59 o 
   4   2  13     1622.36     1517.06     14.10 o 
   5   2  13       20.22       21.28      1.29 o 
   6   2  13       21.02       15.85      1.33 o 
   7   2  13       44.10       37.40      1.93 o 
   8   2  13       32.61       34.94      2.19 o 
   9   2  13        8.90        8.43      1.84 o 
  10   2  13      119.06      117.34      4.85 o 
  11   2  13      134.66      144.83     10.11 o 
  12   2  13        8.76        6.22      6.70 o 
 -16   3  13        2.84        6.30      8.37 o 
 -15   3  13       88.44       97.00     15.79 o 
 -14   3  13       46.79       32.72      5.10 o 
 -13   3  13       86.66       97.93      7.04 o 
 -12   3  13        1.87       -1.65      2.62 o 
 -11   3  13       64.54       62.12      5.36 o 
 -10   3  13       21.93       17.24      3.73 o 
  -9   3  13        0.05        0.04      1.73 o 
  -8   3  13        3.72        0.91      1.27 o 
  -7   3  13        3.72        1.59      1.10 o 
  -6   3  13        8.35        9.67      1.33 o 
  -5   3  13      630.60      637.82      7.94 o 
  -4   3  13       16.04       13.43      1.52 o 
  -3   3  13       82.79       86.73      2.05 o 
  -2   3  13       37.11       34.30      1.51 o 
  -1   3  13        3.29        5.34      0.89 o 
   0   3  13        2.16        0.42      1.80 o 
   1   3  13       49.37       50.26      2.61 o 
   2   3  13      428.92      427.67      6.53 o 
   3   3  13       53.18       47.74      1.97 o 
   4   3  13      798.40      788.35     11.40 o 
   5   3  13      372.67      351.81      4.86 o 
   6   3  13      383.47      371.59      4.92 o 
   7   3  13       36.31       38.15      2.06 o 
   8   3  13        3.75        2.38      1.46 o 
   9   3  13        0.33       -0.82      1.64 o 
  10   3  13       87.80      106.63      4.82 o 
  11   3  13      352.78      430.22     23.45 o 
  12   3  13        9.90       18.66      8.14 o 
 -16   4  13       33.06       35.43      9.30 o 
 -15   4  13        0.00        8.23      8.61 o 
 -14   4  13        0.14        4.96      6.40 o 
 -13   4  13       21.32       20.51      4.43 o 
 -12   4  13       12.00       14.66      3.74 o 
 -11   4  13       41.47       23.20      4.35 o 
 -10   4  13       25.94       22.25      4.15 o 
  -9   4  13       29.97       33.69      3.50 o 
  -8   4  13        0.35        1.26      1.83 o 
  -7   4  13       22.11       18.54      2.06 o 
  -6   4  13      176.60      168.70      4.22 o 
  -5   4  13      127.59      122.74      3.28 o 
  -4   4  13      791.49      793.49      9.31 o 
  -3   4  13        0.35        0.82      0.95 o 
  -2   4  13       92.35       84.82      2.38 o 
  -1   4  13       14.48       15.39      1.61 o 
   0   4  13      146.36      145.57      3.82 o 
   1   4  13      224.38      217.29      4.41 o 
   2   4  13      118.02      110.21      4.51 o 
   3   4  13       49.90       45.80      1.89 o 
   4   4  13      121.40      112.53      2.57 o 
   5   4  13       45.77       41.92      1.88 o 
   6   4  13        9.81       11.96      1.53 o 
   7   4  13        3.01        0.49      1.35 o 
   8   4  13       12.23       11.05      1.93 o 
   9   4  13        0.75       -0.16      1.75 o 
  10   4  13        5.19        1.96      3.79 o 
  11   4  13        2.59       -3.35      5.26 o 
 -15   5  13       19.74       33.98     12.92 o 
 -14   5  13       85.85      105.28     17.23 o 
 -13   5  13        1.28        2.87      7.66 o 
 -12   5  13        0.36        1.44      4.22 o 
 -11   5  13       31.16       30.52      6.09 o 
 -10   5  13        0.65        0.23      3.54 o 
  -9   5  13        9.75        9.69      4.82 o 
  -8   5  13       50.46       41.39      4.03 o 
  -7   5  13        0.43       -1.85      1.85 o 
  -6   5  13      160.12      166.99      4.75 o 
  -5   5  13       72.22       75.73      3.25 o 
  -4   5  13       21.25       21.03      1.99 o 
  -3   5  13       16.38       12.07      1.71 o 
  -2   5  13       15.77       13.45      1.89 o 
  -1   5  13        0.00        0.42      1.07 o 
   0   5  13        7.71        6.85      1.39 o 
   1   5  13        6.79        4.78      1.42 o 
   2   5  13       24.51       29.35      3.96 o 
   3   5  13      139.51      142.04      3.41 o 
   4   5  13       43.13       43.43      2.13 o 
   5   5  13        6.65        5.37      1.38 o 
   6   5  13      481.80      484.40      8.07 o 
   7   5  13       44.53       56.84      3.04 o 
   8   5  13       66.51       79.52      3.68 o 
   9   5  13       18.93       19.61      3.10 o 
  10   5  13        0.19       -1.95      2.94 o 
 -14   6  13        5.84       14.84     10.05 o 
 -13   6  13        0.01        6.70      9.57 o 
 -11   6  13        5.49        6.40      4.79 o 
 -10   6  13        0.08       -0.78      4.31 o 
  -9   6  13        5.24        0.26      3.68 o 
  -8   6  13        0.98       -1.25      2.54 o 
  -7   6  13      456.22      446.09     11.47 o 
  -6   6  13      165.47      154.95      5.83 o 
  -5   6  13       10.84        8.72      2.81 o 
  -4   6  13      155.44      136.37      4.97 o 
  -3   6  13      235.70      190.99      6.49 o 
  -2   6  13        5.84        5.29      1.63 o 
  -1   6  13       30.31       27.55      2.68 o 
   0   6  13       31.37       30.78      2.76 o 
   1   6  13        2.40        4.88      1.79 o 
   2   6  13       37.64       31.84      2.62 o 
   3   6  13       56.84       49.81      2.79 o 
   4   6  13      138.13      134.63      3.99 o 
   5   6  13      110.06      107.38      3.87 o 
   6   6  13        2.22        2.32      1.81 o 
   7   6  13       76.73       74.47      3.72 o 
   8   6  13        5.59        5.71      2.68 o 
   9   6  13        7.39        9.47      3.65 o 
  10   6  13       19.86       25.36      8.14 o 
 -10   7  13       29.25        3.35      6.70 o 
  -9   7  13       17.15       12.11      5.38 o 
  -8   7  13       79.62       83.63     12.44 o 
  -7   7  13        0.01       -0.48      5.74 o 
  -6   7  13       12.77       11.40      4.08 o 
  -5   7  13        8.32        4.15      4.77 o 
  -4   7  13       18.47       18.93      3.22 o 
  -3   7  13      149.06      145.62      5.66 o 
  -2   7  13       93.16      101.35      5.32 o 
  -1   7  13       12.90       12.37      2.69 o 
   0   7  13        6.00        3.96      2.28 o 
   1   7  13       12.27        7.65      2.45 o 
   2   7  13        0.38        0.72      1.94 o 
   3   7  13       53.72       35.58      3.34 o 
   4   7  13      208.77      192.79      5.37 o 
   5   7  13      115.43      126.33      5.47 o 
   6   7  13       81.55       90.66      5.07 o 
   7   7  13      136.54      143.98      8.47 o 
   8   7  13       44.53       61.00      7.27 o 
   9   7  13        6.14       -2.87      6.70 o 
  10   7  13        3.51       11.49      8.14 o 
  -8   8  13        4.88       -3.83      6.70 o 
  -7   8  13        7.11        4.70      4.90 o 
  -6   8  13       21.93       14.60      5.08 o 
  -5   8  13       21.81       12.87      5.50 o 
  -4   8  13       77.25       64.01     18.42 o 
  -3   8  13       33.76       40.69      5.06 o 
  -2   8  13        2.15        2.44      3.13 o 
  -1   8  13        3.76        4.11      2.60 o 
   0   8  13       33.95       34.09      3.94 o 
   1   8  13       37.76       44.70      5.04 o 
   2   8  13       24.90       21.31      3.27 o 
   3   8  13       30.11       34.28      3.46 o 
   4   8  13        0.29        3.69      2.60 o 
   5   8  13       18.27       18.64      4.40 o 
   6   8  13        8.02        6.63      3.85 o 
   7   8  13        0.88        4.56      5.04 o 
   8   8  13        6.88        8.61      8.14 o 
   9   8  13        0.97       -1.44      8.14 o 
  -6   9  13        4.06       -1.44      7.66 o 
  -5   9  13        9.21        0.96      7.66 o 
  -4   9  13        0.76        2.39      7.18 o 
  -3   9  13        0.91        1.91      6.70 o 
  -2   9  13       89.25      109.11     14.84 o 
  -1   9  13        9.24        5.81      4.59 o 
   0   9  13       34.53       48.81     11.49 o 
   1   9  13        5.52       -4.79      6.70 o 
   2   9  13        0.98        0.68      4.70 o 
   3   9  13        9.30       12.44      5.41 o 
   4   9  13        0.42       -0.54      4.90 o 
   5   9  13        0.58       -2.89      4.90 o 
   6   9  13       25.55       22.97     10.05 o 
   7   9  13      152.93      170.84     17.71 o 
   3  10  13        1.62       -1.44      8.14 o 
   4  10  13        1.95        1.91      8.61 o 
 -17   0  14       16.35       14.36     11.01 o 
 -16   0  14       23.93        5.74     10.05 o 
 -15   0  14       23.81       34.11      8.10 o 
 -14   0  14       10.04        9.63      5.98 o 
 -13   0  14        8.31        3.14      4.83 o 
 -12   0  14        1.16        2.01      5.50 o 
 -11   0  14       92.19       91.45      8.29 o 
 -10   0  14      168.93      166.07      7.90 o 
  -9   0  14        7.66        5.40      2.23 o 
  -8   0  14       50.29       45.82      2.92 o 
  -7   0  14      151.33      139.05      4.29 o 
  -6   0  14      169.69      176.79      7.72 o 
  -5   0  14      867.83      857.49     12.54 o 
  -4   0  14      929.72      942.44     11.81 o 
  -3   0  14       86.84       91.68      2.41 o 
  -2   0  14        1.05        2.02      1.18 o 
  -1   0  14     1154.48     1191.08     18.33 o 
   0   0  14      861.74      819.60     12.89 o 
   1   0  14        8.96        6.84      1.35 o 
   2   0  14      209.10      201.07      4.60 o 
   3   0  14      290.91      261.75      5.98 o 
   4   0  14      203.47      193.01      3.51 o 
   5   0  14        0.17        0.62      1.14 o 
   6   0  14        3.08        3.20      1.40 o 
   7   0  14       59.15       55.32      4.05 o 
   8   0  14      114.18      120.48      4.56 o 
   9   0  14       55.43       56.89      4.35 o 
  10   0  14       34.30       33.70      4.56 o 
  11   0  14        5.67        5.74      7.18 o 
  12   0  14       56.64       63.65     11.96 o 
 -17   1  14       80.46       80.64     12.01 o 
 -16   1  14       65.19       38.21      9.12 o 
 -15   1  14      282.70      303.59     14.05 o 
 -14   1  14       30.33       25.84      4.79 o 
 -13   1  14        0.22       -1.12      3.08 o 
 -12   1  14        2.37        0.48      2.81 o 
 -11   1  14        2.47        0.40      2.37 o 
 -10   1  14       16.44       15.79      2.49 o 
  -9   1  14        2.16        3.05      1.43 o 
  -8   1  14        8.88        7.70      1.28 o 
  -7   1  14       81.24       80.67      2.75 o 
  -6   1  14      200.29      205.28      3.65 o 
  -5   1  14       14.64        9.18      1.17 o 
  -4   1  14      410.62      425.56      4.67 o 
  -3   1  14       26.06       23.96      1.10 o 
  -2   1  14      147.32      130.78      2.25 o 
  -1   1  14      340.30      377.89      5.12 o 
   0   1  14      366.08      373.30      8.91 o 
   1   1  14       11.74       14.74      1.44 o 
   2   1  14        1.05        1.89      0.82 o 
   3   1  14        0.83        0.60      0.67 o 
   4   1  14       39.91       35.52      1.42 o 
   5   1  14        0.74        1.42      0.81 o 
   6   1  14       86.77       86.52      2.32 o 
   7   1  14       57.43       48.67      2.10 o 
   8   1  14       38.85       40.37      2.15 o 
   9   1  14      313.09      341.92      6.14 o 
  10   1  14       91.03      102.42      4.52 o 
  11   1  14        3.26        6.78      3.65 o 
  12   1  14       36.65       36.81      7.42 o 
 -17   2  14        0.75        3.51      7.42 o 
 -16   2  14      147.12      178.89     39.72 o 
 -15   2  14       49.70       51.25      7.42 o 
 -14   2  14       32.37       39.36      7.74 o 
 -13   2  14        2.12        0.38      3.12 o 
 -12   2  14        8.73        6.82      3.34 o 
 -11   2  14       53.34       60.24      5.18 o 
 -10   2  14        4.73        6.22      2.38 o 
  -9   2  14        2.52        0.63      1.69 o 
  -8   2  14       37.48       38.75      2.32 o 
  -7   2  14      117.95      127.60      3.50 o 
  -6   2  14     1631.96     1637.09     16.31 o 
  -5   2  14       11.18        9.66      1.32 o 
  -4   2  14        6.44        7.34      1.06 o 
  -3   2  14      443.78      438.48      4.89 o 
  -2   2  14      122.81      113.43      2.21 o 
  -1   2  14        1.16       -0.10      0.74 o 
   0   2  14        2.08        5.54      1.41 o 
   1   2  14       57.08       53.27      3.22 o 
   2   2  14        4.89        5.90      2.46 o 
   3   2  14       69.92       64.99      2.07 o 
   4   2  14        2.42        4.54      0.89 o 
   5   2  14        8.62        8.64      1.03 o 
   6   2  14        1.03        0.89      1.01 o 
   7   2  14        0.15        1.09      1.11 o 
   8   2  14       25.18       27.13      2.07 o 
   9   2  14      185.10      197.55      4.94 o 
  10   2  14       20.03       25.89      3.07 o 
  11   2  14      146.20      150.88      8.32 o 
 -16   3  14       64.95      102.89     18.19 o 
 -15   3  14      271.75      288.57     25.84 o 
 -14   3  14        2.63        5.21      5.72 o 
 -13   3  14       45.67       52.38     10.78 o 
 -12   3  14       16.37       12.91      4.18 o 
 -11   3  14        0.43        0.80      3.19 o 
 -10   3  14       14.68       14.36      3.57 o 
  -9   3  14        3.34        5.86      2.43 o 
  -8   3  14       15.83       15.69      2.02 o 
  -7   3  14       58.47       52.60      2.65 o 
  -6   3  14      857.80      876.39     10.34 o 
  -5   3  14       99.77      105.22      2.92 o 
  -4   3  14        5.61        5.86      1.12 o 
  -3   3  14        4.83        8.42      0.95 o 
  -2   3  14       39.55       49.33      1.81 o 
  -1   3  14      232.77      207.42      4.74 o 
   0   3  14      541.29      527.88      9.43 o 
   1   3  14      871.90      845.32     13.34 o 
   2   3  14      104.14       99.22      4.22 o 
   3   3  14        5.13        8.24      1.14 o 
   4   3  14      405.97      392.17      5.57 o 
   5   3  14       17.89       17.62      1.60 o 
   6   3  14       28.52       28.05      2.32 o 
   7   3  14      198.16      208.12      4.35 o 
   8   3  14       26.34       21.68      2.09 o 
   9   3  14       10.51       14.06      2.22 o 
  10   3  14      182.41      208.93      7.81 o 
  11   3  14       89.80      117.72     12.92 o 
 -16   4  14        2.94       -4.31     10.53 o 
 -15   4  14       19.96       22.01     11.96 o 
 -14   4  14        3.41        3.35     10.05 o 
 -13   4  14        0.00        1.10      3.80 o 
 -12   4  14       89.44       90.51     11.49 o 
 -11   4  14        0.05        0.29      4.31 o 
 -10   4  14       80.70       78.15      6.23 o 
  -9   4  14      137.85      145.51      6.57 o 
  -8   4  14      107.59      107.72      5.15 o 
  -7   4  14       12.56        9.94      2.09 o 
  -6   4  14      109.53      109.35      3.62 o 
  -5   4  14        0.03       -0.59      1.09 o 
  -4   4  14       49.62       56.21      2.28 o 
  -3   4  14       18.74       20.85      2.67 o 
  -2   4  14       82.97       93.33      2.75 o 
  -1   4  14       24.44       24.00      2.35 o 
   0   4  14      427.47      423.80      7.73 o 
   1   4  14      433.10      412.62      7.51 o 
   2   4  14        1.84       -0.35      1.02 o 
   3   4  14        1.77        1.21      1.17 o 
   4   4  14      121.05      123.44      2.90 o 
   5   4  14       20.86       18.74      1.57 o 
   6   4  14        0.00       -0.32      1.30 o 
   7   4  14        3.74        4.02      1.61 o 
   8   4  14       13.37       15.27      2.34 o 
   9   4  14       81.33       82.28      4.53 o 
  10   4  14       15.40       13.64      7.90 o 
 -15   5  14        1.73        3.83     10.05 o 
 -14   5  14        9.69        6.22     10.05 o 
 -13   5  14       13.94       11.49     10.05 o 
 -12   5  14        2.64       -3.50      4.22 o 
 -11   5  14       11.72       13.21      5.17 o 
 -10   5  14       73.55       76.53     10.77 o 
  -9   5  14       13.48        9.36      3.36 o 
  -8   5  14        0.01       -1.23      2.21 o 
  -7   5  14       41.21       45.90      3.57 o 
  -6   5  14       11.65        9.63      1.90 o 
  -5   5  14      157.34      170.67      4.78 o 
  -4   5  14        4.36        5.68      1.50 o 
  -3   5  14      153.34      140.71      4.18 o 
  -2   5  14      105.82      104.80      3.29 o 
  -1   5  14        0.03       -0.39      1.12 o 
   0   5  14        0.66       -0.23      1.08 o 
   1   5  14       76.07       72.73      2.89 o 
   2   5  14       12.39       13.01      1.62 o 
   3   5  14        5.48        6.84      1.42 o 
   4   5  14      167.83      161.26      4.77 o 
   5   5  14      339.04      341.02      5.63 o 
   6   5  14       43.73       46.79      2.59 o 
   7   5  14      143.35      152.05      4.27 o 
   8   5  14        0.42       -1.63      1.84 o 
   9   5  14       18.43       21.75      3.92 o 
  10   5  14        6.69        1.76      4.22 o 
 -14   6  14        9.97        4.79      9.57 o 
 -13   6  14       89.58      159.84     20.10 o 
 -11   6  14       30.01       31.58     10.05 o 
 -10   6  14       95.45       98.84     24.41 o 
  -9   6  14       11.70       16.07      4.90 o 
  -8   6  14       41.13       40.04      6.17 o 
  -7   6  14       67.23       68.03      5.02 o 
  -6   6  14      188.57      199.38      6.53 o 
  -5   6  14      142.68      145.44      5.45 o 
  -4   6  14      438.20      432.33      9.20 o 
  -3   6  14       93.02       99.48      4.00 o 
  -2   6  14       51.43       53.73      3.25 o 
  -1   6  14       20.65       21.01      2.48 o 
   0   6  14        4.88        6.94      1.89 o 
   1   6  14        8.12        9.31      2.05 o 
   2   6  14        6.39        5.80      1.92 o 
   3   6  14        5.60        4.92      1.81 o 
   4   6  14        0.06       -1.39      1.39 o 
   5   6  14        0.14        0.51      1.67 o 
   6   6  14       40.14       43.72      2.96 o 
   7   6  14        9.34        9.28      2.16 o 
   8   6  14       20.95       23.26      3.51 o 
   9   6  14        2.38       -2.27      4.55 o 
 -10   7  14       11.57        9.09      7.66 o 
  -9   7  14        0.03       15.79      8.14 o 
  -8   7  14        0.86        0.14      4.02 o 
  -7   7  14       69.29       68.64      7.70 o 
  -6   7  14       50.64       39.65      5.99 o 
  -5   7  14        8.82        9.41      3.36 o 
  -4   7  14       17.96       16.86      3.12 o 
  -3   7  14        0.02        3.75      2.05 o 
  -2   7  14       21.38       19.53      3.10 o 
  -1   7  14        0.08        2.99      2.17 o 
   0   7  14       62.24       72.00      5.87 o 
   1   7  14       15.57       22.24      3.20 o 
   2   7  14      237.52      274.90      8.20 o 
   3   7  14      284.20      281.86      6.85 o 
   4   7  14       22.86       19.02      2.47 o 
   5   7  14       24.93       22.65      2.70 o 
   6   7  14        1.83        5.59      2.52 o 
   7   7  14        0.41        0.66      3.19 o 
   8   7  14        0.00        1.91      6.22 o 
  -8   8  14       98.40       89.97     14.36 o 
  -7   8  14       66.32       74.18     13.40 o 
  -6   8  14        2.88        1.38      4.55 o 
  -5   8  14       49.75       48.88      7.08 o 
  -4   8  14       20.71       11.06      3.92 o 
  -3   8  14      303.84      299.69     12.32 o 
  -2   8  14        1.09       -2.07      2.76 o 
  -1   8  14        0.04        5.11      2.95 o 
   0   8  14       11.72       13.62      3.27 o 
   1   8  14        4.91        3.95      2.82 o 
   2   8  14       20.61       23.11      3.63 o 
   3   8  14        0.48        4.41      2.35 o 
   4   8  14        4.93        3.89      3.10 o 
   5   8  14       14.96       25.01      7.25 o 
   6   8  14        8.53        6.16      4.03 o 
   7   8  14        8.75       11.96      8.14 o 
   8   8  14       32.74       17.23      8.61 o 
  -6   9  14        0.01        4.31      8.61 o 
  -5   9  14        4.79        5.26      8.14 o 
  -4   9  14       37.76       42.59     11.49 o 
  -3   9  14        3.80        0.96      7.18 o 
  -2   9  14        7.13        3.35      7.18 o 
  -1   9  14       25.96       29.19      9.57 o 
   0   9  14        0.21       -2.39      6.70 o 
   3   9  14       68.86       69.39     11.01 o 
   4   9  14       11.70       17.84      5.86 o 
   5   9  14       59.70       58.86     11.96 o 
   6   9  14        0.09       -7.18      7.18 o 
   7   9  14      366.91      446.01     27.28 o 
   4  10  14        1.41       -6.22      8.14 o 
 -16   1  15      142.00      139.74     19.62 o 
 -15   1  15       53.48       56.95     14.36 o 
 -14   1  15       22.97       33.23      6.48 o 
 -13   1  15       27.42       35.54      8.49 o 
 -12   1  15        6.98        5.36      4.26 o 
 -11   1  15       42.49       35.49      5.39 o 
 -10   1  15       75.05       75.40      5.07 o 
  -9   1  15       27.18       33.90      2.71 o 
  -8   1  15        8.29        8.97      1.87 o 
  -7   1  15       79.10       84.84      2.76 o 
  -6   1  15       47.58       48.28      2.27 o 
  -5   1  15       26.30       23.37      1.48 o 
  -4   1  15       11.99       10.34      1.18 o 
  -3   1  15        0.39        1.01      0.70 o 
  -2   1  15       51.02       35.24      1.28 o 
  -1   1  15      837.28      749.20      9.05 o 
   0   1  15       16.52       28.49      1.41 o 
   1   1  15       69.03       61.21      2.21 o 
   2   1  15      109.58       99.21      2.68 o 
   3   1  15       14.34       14.31      1.17 o 
   4   1  15       40.81       37.17      1.63 o 
   5   1  15       36.04       33.10      1.69 o 
   6   1  15        1.02        0.92      1.02 o 
   7   1  15       31.65       37.50      1.90 o 
   8   1  15       88.31      104.57      3.13 o 
   9   1  15        4.00        5.84      1.71 o 
  10   1  15        8.66        7.83      2.71 o 
  11   1  15        4.78        5.45      4.83 o 
 -16   2  15      206.69      205.78     22.97 o 
 -15   2  15      156.63      137.82     19.14 o 
 -14   2  15       96.30      104.28     10.96 o 
 -13   2  15        0.25       -0.79      3.68 o 
 -12   2  15        4.86        5.98      7.39 o 
 -11   2  15       22.86       23.65      4.54 o 
 -10   2  15        0.01        2.02      2.59 o 
  -9   2  15       37.66       44.73      3.57 o 
  -8   2  15       60.20       64.15      3.23 o 
  -7   2  15       17.12       17.95      1.66 o 
  -6   2  15       69.01       69.82      2.54 o 
  -5   2  15        4.19        4.97      1.12 o 
  -4   2  15        5.82        5.38      1.05 o 
  -3   2  15      115.65      118.40      2.18 o 
  -2   2  15       12.33       12.90      1.51 o 
  -1   2  15        9.67        9.02      1.06 o 
   0   2  15       79.05       82.04      4.56 o 
   1   2  15        0.41       -1.70      2.87 o 
   2   2  15       18.98       21.10      2.94 o 
   3   2  15       28.40       33.41      2.67 o 
   4   2  15        3.17        2.78      0.83 o 
   5   2  15        3.80        4.24      0.96 o 
   6   2  15       78.14       80.11      2.38 o 
   7   2  15       62.88       63.46      2.37 o 
   8   2  15       44.33       53.78      3.08 o 
   9   2  15      318.11      331.84      6.55 o 
  10   2  15      109.81      103.91      5.67 o 
  11   2  15       48.84       68.70      9.98 o 
 -16   3  15        3.04        2.87     10.05 o 
 -15   3  15        0.14       -4.79      8.61 o 
 -14   3  15        2.33       -0.96      8.61 o 
 -13   3  15       17.29       17.72      5.19 o 
 -12   3  15        5.14        4.22      3.75 o 
 -11   3  15       34.82       41.00      5.47 o 
 -10   3  15       34.61       41.61      5.03 o 
  -9   3  15      130.37      134.46      6.21 o 
  -8   3  15       54.36       60.20      3.23 o 
  -7   3  15        0.47        1.66      1.32 o 
  -6   3  15      150.24      142.06      3.58 o 
  -5   3  15        2.77        1.95      1.10 o 
  -4   3  15       16.34       21.63      1.61 o 
  -3   3  15       49.05       54.25      1.88 o 
  -2   3  15        9.58        9.56      1.13 o 
  -1   3  15      175.38      172.97      3.44 o 
   0   3  15     1079.95     1107.70     20.53 o 
   1   3  15      829.38      791.82     16.02 o 
   2   3  15      390.64      386.28      8.73 o 
   3   3  15        0.28        0.37      0.98 o 
   4   3  15      186.32      177.91      3.41 o 
   5   3  15       45.36       41.77      1.82 o 
   6   3  15       30.76       25.30      1.75 o 
   7   3  15        7.30        9.46      1.52 o 
   8   3  15        1.02        0.38      1.53 o 
   9   3  15       15.81       22.54      2.77 o 
  10   3  15      167.41      194.91      9.95 o 
 -15   4  15        0.93        3.35     11.01 o 
 -14   4  15       21.10       22.97     11.96 o 
 -13   4  15        1.75        7.94      8.37 o 
 -12   4  15       70.62       61.11      6.86 o 
 -11   4  15       63.37       77.62      8.46 o 
 -10   4  15      676.25      714.06     35.86 o 
  -9   4  15      538.98      560.48     13.27 o 
  -8   4  15       94.25       94.97      4.74 o 
  -7   4  15       11.90       12.05      1.98 o 
  -6   4  15      114.19      110.72      3.62 o 
  -5   4  15      221.39      238.08      4.89 o 
  -4   4  15      104.95       97.60      2.84 o 
  -3   4  15      364.72      349.67      5.49 o 
  -2   4  15       33.32       29.22      1.71 o 
  -1   4  15      131.42      131.45      3.55 o 
   0   4  15      294.76      288.47      5.26 o 
   1   4  15       10.02        6.39      1.33 o 
   2   4  15        4.56        1.90      1.14 o 
   3   4  15       30.71       29.17      1.83 o 
   4   4  15       19.16       16.69      1.62 o 
   5   4  15        1.40        1.76      1.17 o 
   6   4  15       52.46       47.57      2.35 o 
   7   4  15       34.13       39.43      3.00 o 
   8   4  15       25.12       29.35      2.79 o 
   9   4  15        0.00       -0.94      2.51 o 
  10   4  15       47.34       45.44      6.43 o 
 -15   5  15       40.33       46.42     15.31 o 
 -14   5  15       15.45       50.25     14.36 o 
 -13   5  15       19.23       16.27     11.01 o 
 -12   5  15       56.46       61.25     12.44 o 
 -11   5  15        5.49       12.20      5.41 o 
 -10   5  15       23.68       16.69      5.17 o 
  -9   5  15        0.01        0.72      2.80 o 
  -8   5  15        1.25       -2.18      2.18 o 
  -7   5  15        2.47        1.65      2.05 o 
  -6   5  15        0.73        0.22      1.65 o 
  -5   5  15       12.51       10.50      1.88 o 
  -4   5  15       23.85       24.36      2.16 o 
  -3   5  15        1.77        2.79      1.46 o 
  -2   5  15      361.25      348.40      6.56 o 
  -1   5  15       85.01       92.93      3.16 o 
   0   5  15       90.23       90.97      3.04 o 
   1   5  15       19.03       15.00      2.23 o 
   2   5  15        0.49        0.14      1.19 o 
   3   5  15       17.38       18.15      2.01 o 
   4   5  15       25.43       23.92      1.91 o 
   5   5  15       17.66       18.11      1.86 o 
   6   5  15       97.51      112.52      3.80 o 
   7   5  15       34.03       38.57      4.79 o 
   8   5  15        2.18        1.52      2.22 o 
   9   5  15        2.59        0.56      3.08 o 
  10   5  15        1.40        7.66      6.70 o 
 -14   6  15       12.51       16.27     11.96 o 
 -13   6  15       20.07       39.72     13.40 o 
 -11   6  15       46.21       52.64     11.49 o 
 -10   6  15        1.82        0.96      6.22 o 
  -9   6  15       11.03       10.19      4.56 o 
  -8   6  15        7.67        6.20      3.59 o 
  -7   6  15        6.55        5.58      2.71 o 
  -6   6  15       28.07       34.45      3.41 o 
  -5   6  15       31.34       30.45      3.10 o 
  -4   6  15       21.77       24.11      2.80 o 
  -3   6  15       15.11       16.73      2.44 o 
  -2   6  15        1.12       -1.35      1.47 o 
  -1   6  15       42.65       41.72      3.05 o 
   0   6  15        7.02        3.84      2.20 o 
   1   6  15       15.64       17.37      2.34 o 
   2   6  15        2.09        2.57      1.67 o 
   3   6  15        0.60        2.09      1.62 o 
   4   6  15        2.74        0.95      1.60 o 
   5   6  15        0.36       -1.68      1.68 o 
   6   6  15        2.84        1.08      1.96 o 
   7   6  15       10.89       15.12      2.69 o 
   8   6  15       24.18       26.91      4.32 o 
   9   6  15       35.23       40.20      9.09 o 
 -10   7  15        0.03       -0.96      7.18 o 
  -9   7  15        8.14        2.39      7.18 o 
  -8   7  15       15.26       30.81      6.19 o 
  -7   7  15        0.83        5.60      4.36 o 
  -6   7  15        9.03        4.74      3.29 o 
  -5   7  15        0.35        0.55      2.79 o 
  -4   7  15       22.17       19.69      3.39 o 
  -3   7  15        0.17        0.30      2.07 o 
  -2   7  15       59.15       53.08      4.26 o 
  -1   7  15       40.15       38.88      3.80 o 
   0   7  15        0.16        0.52      2.20 o 
   1   7  15       81.77       83.17      4.91 o 
   2   7  15      270.12      284.81      8.36 o 
   3   7  15        1.13        1.34      2.09 o 
   4   7  15        7.59        5.00      2.10 o 
   5   7  15       95.96       91.62      4.71 o 
   6   7  15       54.85       56.66      4.52 o 
   7   7  15       64.76       60.58      6.14 o 
  -8   8  15       92.99       82.31     14.36 o 
  -7   8  15       24.88       25.84      9.57 o 
  -6   8  15       10.93       -4.79      7.18 o 
  -5   8  15      153.67      152.88     10.77 o 
  -4   8  15        2.70       -0.01      3.29 o 
  -3   8  15      358.68      380.76     12.91 o 
  -2   8  15        5.88       11.53      5.07 o 
  -1   8  15        0.47        0.87      2.69 o 
   0   8  15        3.28       -1.68      2.57 o 
   1   8  15        2.23        5.10      2.83 o 
   2   8  15        4.42        3.68      4.93 o 
   3   8  15        2.04        3.14      3.29 o 
   4   8  15        3.07        3.61      3.40 o 
   5   8  15       19.46       22.01      7.66 o 
   6   8  15       33.75       27.77      8.37 o 
   7   8  15        2.63        5.74      7.66 o 
   2   9  15        8.66       14.36      7.18 o 
   6   9  15       12.79       -7.66      7.66 o 
 -13   0  16        2.62        6.70      6.22 o 
 -12   0  16       64.53       60.30     11.01 o 
 -11   0  16      887.67     1023.63     40.68 o 
 -10   0  16        4.10        2.94      3.33 o 
  -9   0  16        2.60       -0.24      2.29 o 
  -8   0  16        1.15        0.98      1.72 o 
  -7   0  16       10.89       11.31      2.37 o 
  -6   0  16        3.80        7.31      1.75 o 
  -5   0  16        0.63        0.31      1.30 o 
  -4   0  16        0.09        0.95      1.26 o 
  -3   0  16       43.03       42.18      2.33 o 
  -2   0  16      258.61      245.50      4.82 o 
  -1   0  16       17.94       20.21      1.74 o 
   0   0  16        0.87        0.80      1.11 o 
   1   0  16       26.09       27.30      1.73 o 
   2   0  16      244.63      241.22      5.34 o 
   3   0  16        1.23       -0.10      1.18 o 
   4   0  16       19.56       15.75      1.49 o 
   5   0  16      585.69      544.59      8.64 o 
   6   0  16       17.79       24.13      2.16 o 
   7   0  16       34.02       36.33      2.81 o 
   8   0  16       63.79       67.75      3.80 o 
   9   0  16      105.63      124.21      5.80 o 
  10   0  16       38.92       47.52      6.25 o 
 -13   1  16        0.97       -1.29      5.26 o 
 -12   1  16        2.84        3.59      4.06 o 
 -11   1  16       10.12        8.14      6.22 o 
 -10   1  16       61.24       57.83      5.32 o 
  -9   1  16       22.43       19.62      2.48 o 
  -8   1  16       50.26       49.52      2.60 o 
  -7   1  16        6.09        5.76      1.29 o 
  -6   1  16        9.05        8.90      1.33 o 
  -5   1  16       82.59       78.35      2.97 o 
  -4   1  16       49.94       47.64      1.78 o 
  -3   1  16       84.57       73.67      1.76 o 
  -2   1  16        9.51       17.21      1.13 o 
  -1   1  16      662.18      596.92      7.54 o 
   0   1  16        7.24        3.19      1.66 o 
   1   1  16       27.69       31.96      1.83 o 
   2   1  16        6.77        5.01      1.36 o 
   3   1  16       29.48       28.39      1.47 o 
   4   1  16        9.75        7.32      1.00 o 
   5   1  16       75.62       66.72      1.93 o 
   6   1  16        7.37        6.37      1.17 o 
   7   1  16       26.57       27.69      1.82 o 
   8   1  16       32.82       39.25      2.23 o 
   9   1  16        2.20        2.46      1.67 o 
  10   1  16        2.85        5.88      2.59 o 
 -15   2  16        0.27        5.74     10.05 o 
 -14   2  16        0.25        6.70      9.57 o 
 -13   2  16        0.58        0.61      5.04 o 
 -12   2  16       67.18       78.76      7.18 o 
 -11   2  16        8.41       13.86      4.03 o 
 -10   2  16        0.31       -1.04      2.59 o 
  -9   2  16        2.44        3.57      2.03 o 
  -8   2  16       67.69       56.98      2.90 o 
  -7   2  16       29.55       24.83      1.96 o 
  -6   2  16       11.42       18.41      1.65 o 
  -5   2  16      111.90      111.52      3.55 o 
  -4   2  16       19.51       17.09      1.37 o 
  -3   2  16        2.88        1.41      0.71 o 
  -2   2  16       47.40       38.30      1.52 o 
  -1   2  16        5.50        4.05      1.54 o 
   0   2  16       81.17       78.64      3.93 o 
   1   2  16       11.37       12.80      2.18 o 
   2   2  16       15.68       15.65      2.97 o 
   3   2  16        8.81        8.31      1.84 o 
   4   2  16       28.29       25.82      1.32 o 
   5   2  16        1.81        0.44      0.88 o 
   6   2  16       10.30        7.28      1.23 o 
   7   2  16        0.84        2.19      1.24 o 
   8   2  16       12.10       13.60      1.81 o 
   9   2  16        0.02        1.58      1.87 o 
  10   2  16       10.12        9.04      3.14 o 
 -16   3  16       17.55       33.02     14.36 o 
 -15   3  16        8.14       11.01     10.53 o 
 -14   3  16       21.46       41.16     12.92 o 
 -13   3  16       37.91       37.29      7.70 o 
 -12   3  16       34.53       38.91      8.15 o 
 -11   3  16       12.12       12.95      4.40 o 
 -10   3  16      281.03      324.18     11.50 o 
  -9   3  16      169.11      169.00      7.44 o 
  -8   3  16       18.42       20.21      2.28 o 
  -7   3  16      105.87      104.74      4.66 o 
  -6   3  16        9.22        8.17      1.44 o 
  -5   3  16        2.01        2.17      1.14 o 
  -4   3  16       12.68        9.85      1.29 o 
  -3   3  16       84.48       76.11      2.35 o 
  -2   3  16      361.61      315.17      6.83 o 
  -1   3  16      281.99      246.72      5.07 o 
   0   3  16      110.13      114.17      5.32 o 
   1   3  16      286.88      262.80     18.40 o 
   2   3  16      258.92      273.76      7.88 o 
   3   3  16      923.35      883.80     16.14 o 
   4   3  16       84.56       82.19      2.28 o 
   5   3  16        6.46        9.09      1.26 o 
   6   3  16        0.00        0.31      1.20 o 
   7   3  16        9.12       10.08      1.69 o 
   8   3  16        3.61        2.43      1.73 o 
   9   3  16       29.32       34.96      3.40 o 
  10   3  16        0.86        2.37      3.46 o 
 -15   4  16        2.23        3.35     11.01 o 
 -14   4  16        0.05       -0.96      9.09 o 
 -13   4  16       83.80       99.06     16.27 o 
 -12   4  16      191.54      201.21     13.70 o 
 -11   4  16       19.30       16.83     10.05 o 
 -10   4  16      348.93      337.96     12.23 o 
  -9   4  16      257.43      276.22      9.02 o 
  -8   4  16        5.35        3.82      2.35 o 
  -7   4  16       75.93       78.31      3.57 o 
  -6   4  16       30.22       31.88      3.31 o 
  -5   4  16       12.10       10.70      1.60 o 
  -4   4  16        1.02        1.99      1.11 o 
  -3   4  16       27.87       27.19      1.75 o 
  -2   4  16        0.65        0.79      1.03 o 
  -1   4  16        3.29        2.56      1.17 o 
   0   4  16       33.01       26.78      1.70 o 
   1   4  16       75.03       72.63      2.24 o 
   2   4  16        1.17        1.10      0.99 o 
   3   4  16      243.62      234.54      5.55 o 
   4   4  16       10.39        8.59      1.18 o 
   5   4  16       20.97       23.37      1.97 o 
   6   4  16      122.84      135.45      3.96 o 
   7   4  16       31.98       33.20      2.49 o 
   8   4  16       37.79       41.43      3.39 o 
   9   4  16        2.23        6.73      2.94 o 
 -14   5  16       17.78       25.36     12.44 o 
 -13   5  16       23.61       30.15     12.44 o 
 -11   5  16       56.58       71.30     12.92 o 
 -10   5  16        6.73        3.79      4.36 o 
  -9   5  16       27.69       30.71      4.68 o 
  -8   5  16        0.45       -1.98      2.37 o 
  -7   5  16        4.88        5.65      2.28 o 
  -6   5  16        3.12        1.50      1.76 o 
  -5   5  16       42.60       45.54      2.80 o 
  -4   5  16       40.58       40.46      2.75 o 
  -3   5  16       83.34       85.99      3.40 o 
  -2   5  16      131.88      137.34      4.05 o 
  -1   5  16       91.78       93.84      3.24 o 
   0   5  16       61.18       59.37      2.56 o 
   1   5  16       33.76       36.72      2.28 o 
   2   5  16       13.75       10.08      1.56 o 
   3   5  16      100.20       91.96      3.08 o 
   4   5  16       40.54       42.05      2.22 o 
   5   5  16       38.97       43.39      2.55 o 
   6   5  16       50.41       56.67      2.93 o 
   7   5  16        4.56        5.19      1.95 o 
   8   5  16        1.58        1.56      2.45 o 
   9   5  16        4.55        3.81      4.22 o 
 -13   6  16       11.78       30.15     11.96 o 
 -10   6  16       18.27        2.87      7.18 o 
  -9   6  16       13.67        5.96      4.70 o 
  -8   6  16        2.57        2.54      3.29 o 
  -7   6  16       29.38       34.57      6.46 o 
  -6   6  16       24.11       19.88      3.01 o 
  -5   6  16        8.00        7.95      2.26 o 
  -4   6  16      225.03      228.18      6.53 o 
  -3   6  16       94.97       91.88      4.74 o 
  -2   6  16        1.02        2.79      1.67 o 
  -1   6  16        4.70        4.29      1.80 o 
   0   6  16        0.01       -0.71      1.60 o 
   1   6  16       17.83       14.93      2.26 o 
   2   6  16       20.07       19.01      2.34 o 
   3   6  16        2.46        1.95      1.68 o 
   4   6  16       21.53       21.61      2.23 o 
   5   6  16       12.33       11.03      2.13 o 
   6   6  16        9.34        8.68      2.82 o 
   7   6  16        4.90        4.53      3.22 o 
   8   6  16        0.03        4.31      5.74 o 
  -8   7  16       43.65       44.51     11.01 o 
  -7   7  16        0.00       -0.15      4.14 o 
  -6   7  16        9.20        6.65      3.49 o 
  -5   7  16        2.49        2.13      3.01 o 
  -4   7  16        6.87        2.47      2.64 o 
  -3   7  16        5.46        5.26      2.43 o 
  -2   7  16        0.00        3.87      2.43 o 
  -1   7  16       13.95       15.62      2.95 o 
   0   7  16        1.38        2.93      2.40 o 
   1   7  16        0.00        2.63      2.49 o 
   2   7  16       35.43       32.14      3.09 o 
   3   7  16        7.14        7.41      2.33 o 
   4   7  16        0.00       -0.72      2.09 o 
   5   7  16       24.96       24.38      3.39 o 
   6   7  16        1.69        5.26      5.74 o 
  -5   8  16        0.54       -4.79      6.70 o 
  -4   8  16      212.40      236.12     13.42 o 
  -3   8  16        1.47        2.52      9.57 o 
  -2   8  16        0.09       -1.26      2.83 o 
  -1   8  16        1.16        0.71      2.65 o 
   0   8  16       10.09        9.97      3.68 o 
   1   8  16        5.16        5.76      8.37 o 
   2   8  16       20.44       30.31      4.42 o 
   3   8  16        0.44        3.28      3.29 o 
   4   8  16        4.88        2.17      4.36 o 
   5   8  16       13.46       11.96      7.18 o 
 -12   1  17       34.31       24.70      5.86 o 
 -11   1  17       12.37        1.60      4.02 o 
 -10   1  17        4.93        4.00      2.67 o 
  -9   1  17       10.70       16.59      2.48 o 
  -8   1  17        0.29        0.29      1.31 o 
  -7   1  17      174.73      178.32      4.24 o 
  -6   1  17      187.40      182.36      3.74 o 
  -5   1  17      327.55      338.26      5.16 o 
  -4   1  17       75.16       72.68      2.23 o 
  -3   1  17       66.57       56.71      1.93 o 
  -2   1  17      114.53       94.30      2.39 o 
  -1   1  17      158.02      136.11      3.81 o 
   0   1  17      153.83      129.76      4.60 o 
   1   1  17       13.27        9.52      1.50 o 
   2   1  17        3.09        2.13      1.25 o 
   3   1  17       85.26       72.10      2.28 o 
   4   1  17       74.64       62.25      1.80 o 
   5   1  17        0.25       -0.65      0.96 o 
   6   1  17       12.41        9.45      1.28 o 
   7   1  17        0.03        1.84      1.21 o 
   8   1  17       57.67       63.37      2.98 o 
   9   1  17       22.08       21.99      2.56 o 
  10   1  17       15.96       16.54      4.56 o 
 -12   2  17       56.30       62.18      7.95 o 
 -11   2  17      105.12      139.65     11.01 o 
 -10   2  17       14.49       15.61      3.75 o 
  -9   2  17        1.56        3.13      2.08 o 
  -8   2  17      301.55      278.25      5.91 o 
  -7   2  17      466.53      462.83      8.13 o 
  -6   2  17       46.21       49.75      2.35 o 
  -5   2  17        2.32        0.34      1.05 o 
  -4   2  17        3.47        2.35      0.99 o 
  -3   2  17        5.57        4.90      0.90 o 
  -2   2  17       67.39       61.51      1.91 o 
  -1   2  17       17.86       19.87      2.26 o 
   0   2  17       28.01       28.30      2.94 o 
   1   2  17       11.16       11.01      2.28 o 
   2   2  17        2.89       -0.88      1.83 o 
   3   2  17       13.23       10.57      2.83 o 
   4   2  17       35.57       31.90      1.86 o 
   5   2  17       68.91       67.57      2.38 o 
   6   2  17       18.34       18.61      1.52 o 
   7   2  17       17.76       20.66      1.76 o 
   8   2  17       49.72       49.48      2.60 o 
   9   2  17      225.42      267.76      6.75 o 
  10   2  17       28.22       27.97      5.24 o 
 -12   3  17        0.00        6.22      7.18 o 
 -11   3  17       19.48       23.74      5.63 o 
 -10   3  17       54.04       56.09      5.66 o 
  -9   3  17       13.84        9.82      2.91 o 
  -8   3  17      255.64      259.53      6.21 o 
  -7   3  17      636.26      623.35      9.24 o 
  -6   3  17      286.31      282.07      6.83 o 
  -5   3  17      100.71      105.73      3.06 o 
  -4   3  17        4.23        3.79      1.14 o 
  -3   3  17       23.25       16.92      1.33 o 
  -2   3  17        0.26        1.52      0.96 o 
  -1   3  17       65.40       60.99      2.50 o 
   0   3  17       16.22       15.59      2.92 o 
   1   3  17        6.75        3.70      2.09 o 
   2   3  17      363.57      366.05      8.79 o 
   3   3  17      210.95      199.77      4.46 o 
   4   3  17       21.11       19.96      1.87 o 
   5   3  17       23.15       20.27      1.41 o 
   6   3  17        1.57        2.17      1.23 o 
   7   3  17        8.94        5.45      1.71 o 
   8   3  17       43.37       49.68      2.95 o 
   9   3  17        1.64        0.24      2.65 o 
 -11   4  17       74.01       83.75     13.40 o 
 -10   4  17        0.08        2.71      3.32 o 
  -9   4  17       32.89       36.63      4.96 o 
  -8   4  17        5.02        6.90      2.60 o 
  -7   4  17        8.78        8.44      1.91 o 
  -6   4  17        4.22        5.14      1.59 o 
  -5   4  17        3.11        1.58      1.36 o 
  -4   4  17        7.02        7.99      1.50 o 
  -3   4  17        0.08        0.46      1.08 o 
  -2   4  17        5.77        7.62      1.33 o 
  -1   4  17        5.64        4.67      1.33 o 
   0   4  17        0.93       -0.26      1.04 o 
   1   4  17       16.86       15.87      2.78 o 
   2   4  17       96.41       90.91      4.89 o 
   3   4  17      449.48      439.35      8.95 o 
   4   4  17      177.41      176.96      3.72 o 
   5   4  17       67.84       68.37      2.51 o 
   6   4  17       14.60       18.61      1.96 o 
   7   4  17        1.16       -0.64      1.67 o 
   8   4  17       13.91       11.83      2.93 o 
   9   4  17        1.42        2.39      7.18 o 
 -10   5  17        7.29       -3.35      6.22 o 
  -9   5  17        0.06        0.12      3.10 o 
  -8   5  17        1.13        0.81      2.53 o 
  -7   5  17        7.44        2.35      2.30 o 
  -6   5  17       48.18       50.09      3.29 o 
  -5   5  17      198.91      203.61      5.26 o 
  -4   5  17      160.76      151.88      4.67 o 
  -3   5  17       10.99       10.02      1.80 o 
  -2   5  17       34.11       31.11      2.46 o 
  -1   5  17       15.73       12.99      1.72 o 
   0   5  17       88.06       85.88      3.02 o 
   1   5  17        7.76        5.76      1.38 o 
   2   5  17       48.09       49.01      2.31 o 
   3   5  17        0.21       -0.54      1.22 o 
   4   5  17      143.43      145.03      3.61 o 
   5   5  17      102.39      105.56      3.43 o 
   6   5  17       38.55       42.43      2.79 o 
   7   5  17        0.02        1.65      2.40 o 
   8   5  17       11.73        6.22      5.74 o 
  -9   6  17        8.47        4.69     10.05 o 
  -8   6  17       86.11       83.67      6.81 o 
  -7   6  17        4.21        4.62      2.90 o 
  -6   6  17       87.65       93.04      6.15 o 
  -5   6  17       21.56       18.33      2.78 o 
  -4   6  17       13.47       11.23      2.30 o 
  -3   6  17        4.24        2.71      1.98 o 
  -2   6  17        7.63        5.57      1.82 o 
  -1   6  17       15.05       13.01      2.32 o 
   0   6  17       76.58       76.92      4.10 o 
   1   6  17       39.58       40.19      4.88 o 
   2   6  17        7.22        5.22      2.11 o 
   3   6  17        2.12        3.38      1.71 o 
   4   6  17        1.66        1.64      1.77 o 
   5   6  17       11.84       12.24      2.33 o 
   6   6  17       21.27       20.21      3.47 o 
  -6   7  17        4.93       11.90      5.04 o 
  -5   7  17        0.35        2.19      2.94 o 
  -4   7  17       11.15        8.14      2.95 o 
  -3   7  17        1.00       -1.98      1.98 o 
  -2   7  17       28.04       32.03      3.71 o 
  -1   7  17       29.05       28.51      3.57 o 
   0   7  17        0.12        1.93      2.40 o 
   1   7  17       57.30       52.73      4.13 o 
   2   7  17       63.37       60.14      4.05 o 
   3   7  17        0.15        2.98      2.26 o 
   4   7  17        3.10        2.49      2.45 o 
   5   7  17       23.98       20.91      3.93 o 
  -4   8  17       32.08       17.23      7.66 o 
  -3   8  17        4.13       13.40      6.70 o 
  -2   8  17        2.78        4.86      5.26 o 
  -1   8  17        6.04        7.45      4.22 o 
   0   8  17        1.08        2.99      4.31 o 
   1   8  17      112.09      106.76      8.10 o 
   2   8  17       10.66       11.47      4.56 o 
   3   8  17        5.53        2.62      6.22 o 
 -11   0  18       91.23      118.68     13.40 o 
 -10   0  18       62.89       76.71      7.56 o 
  -9   0  18       94.34      106.37      9.78 o 
  -8   0  18        0.40       -0.30      2.09 o 
  -7   0  18       18.04       17.04      2.56 o 
  -6   0  18       95.88      110.40      5.56 o 
  -5   0  18       34.79       31.04      2.48 o 
  -4   0  18        8.10        6.74      1.70 o 
  -3   0  18        0.03       -0.24      1.30 o 
  -2   0  18       32.85       22.25      1.78 o 
  -1   0  18       52.57       41.23      4.95 o 
   0   0  18        2.30        5.69      1.59 o 
   1   0  18        0.55        1.30      1.18 o 
   2   0  18       61.39       66.16      2.64 o 
   3   0  18      125.77      133.59      4.09 o 
   4   0  18      110.01      108.14      3.11 o 
   5   0  18      112.19      105.41      3.42 o 
   6   0  18       42.92       47.15      2.77 o 
   7   0  18       28.04       30.76      2.75 o 
   8   0  18       38.17       39.12      3.28 o 
   9   0  18        0.61       -1.67      3.38 o 
 -11   1  18        3.48        6.94      4.74 o 
 -10   1  18        1.26        2.78      2.74 o 
  -9   1  18        0.01        0.23      1.98 o 
  -8   1  18       14.13       11.63      1.95 o 
  -7   1  18       15.09       15.11      1.72 o 
  -6   1  18      284.64      279.95      5.01 o 
  -5   1  18      133.60      140.92      3.32 o 
  -4   1  18        0.97        1.89      1.02 o 
  -3   1  18      291.53      279.67      4.35 o 
  -2   1  18       46.11       47.83      1.83 o 
  -1   1  18       39.30       35.12      1.65 o 
   0   1  18       15.82       12.50      1.97 o 
   1   1  18        4.52        5.09      1.99 o 
   2   1  18        8.96        7.60      2.00 o 
   3   1  18        4.38        4.88      1.07 o 
   4   1  18        0.11       -0.48      1.08 o 
   5   1  18        4.89        5.18      1.11 o 
   6   1  18        2.36        0.79      1.08 o 
   7   1  18        2.30        3.51      1.34 o 
   8   1  18       37.56       43.98      2.64 o 
   9   1  18       30.09       27.86      3.57 o 
 -11   2  18       12.32       12.29      5.17 o 
 -10   2  18       22.85       21.43      4.31 o 
  -9   2  18       44.75       35.54      5.11 o 
  -8   2  18      123.44      115.84      4.05 o 
  -7   2  18        3.75        3.80      1.57 o 
  -6   2  18       20.84       19.77      1.87 o 
  -5   2  18       17.73       17.19      1.75 o 
  -4   2  18        1.23        0.61      0.96 o 
  -3   2  18      100.59      104.39      2.89 o 
  -2   2  18        1.67        1.31      0.86 o 
  -1   2  18       54.88       47.91      3.57 o 
   0   2  18      142.90      149.08      5.51 o 
   1   2  18        4.02        0.99      1.65 o 
   2   2  18        3.83        3.51      1.93 o 
   3   2  18       70.41       59.01      5.15 o 
   4   2  18        5.97        5.69      1.45 o 
   5   2  18       74.85       78.06      2.88 o 
   6   2  18        6.38        6.86      1.30 o 
   7   2  18       95.86      105.30      4.12 o 
   8   2  18        0.22        2.55      1.66 o 
   9   2  18      191.42      223.48     15.79 o 
 -11   3  18       10.45        8.61      7.18 o 
 -10   3  18        4.06        6.22      3.59 o 
  -9   3  18       24.21       24.31      3.80 o 
  -8   3  18      445.40      443.59      9.13 o 
  -7   3  18      559.07      587.28      8.99 o 
  -6   3  18       30.46       27.81      2.18 o 
  -5   3  18       44.74       51.64      2.91 o 
  -4   3  18       45.16       43.28      2.02 o 
  -3   3  18        2.52        2.01      1.03 o 
  -2   3  18       55.95       59.55      2.42 o 
  -1   3  18      701.94      684.90     10.34 o 
   0   3  18        4.54        8.61      2.76 o 
   1   3  18       35.92       32.15      3.14 o 
   2   3  18       83.33       79.03      4.24 o 
   3   3  18       68.86       69.86      3.32 o 
   4   3  18        0.46       -1.23      1.23 o 
   5   3  18       34.05       38.56      2.55 o 
   6   3  18        0.12       -1.24      1.24 o 
   7   3  18       44.86       46.05      2.60 o 
   8   3  18      110.30      107.45      5.21 o 
 -10   4  18        1.48        2.72      3.49 o 
  -9   4  18       46.55       53.38      7.08 o 
  -8   4  18       48.23       52.09      4.77 o 
  -7   4  18       13.36        9.33      2.02 o 
  -6   4  18        1.00        0.58      1.58 o 
  -5   4  18       17.38       14.93      2.65 o 
  -4   4  18       10.75        9.20      1.66 o 
  -3   4  18        1.38       -0.29      1.14 o 
  -2   4  18       21.00       15.41      1.49 o 
  -1   4  18       30.00       32.23      3.10 o 
   0   4  18       42.89       43.82      2.65 o 
   1   4  18      156.83      157.31      7.21 o 
   2   4  18       37.76       45.13      3.24 o 
   3   4  18      251.82      242.78      5.39 o 
   4   4  18        3.56        3.43      1.67 o 
   5   4  18       12.48       10.72      1.89 o 
   6   4  18       19.07       21.81      2.22 o 
   7   4  18       13.60        9.63      2.60 o 
   8   4  18        0.01       -1.40      3.89 o 
  -9   5  18       19.76       13.46      5.58 o 
  -8   5  18        1.46        1.22      2.62 o 
  -7   5  18        3.31        1.19      2.19 o 
  -6   5  18       14.50       14.11      2.34 o 
  -5   5  18       10.16        9.03      1.93 o 
  -4   5  18        4.54        2.81      1.70 o 
  -3   5  18       12.35       12.30      1.99 o 
  -2   5  18        4.26        4.39      1.58 o 
  -1   5  18        0.62        1.45      1.37 o 
   0   5  18        0.41       -1.00      1.41 o 
   1   5  18        0.46       -1.19      1.31 o 
   2   5  18       38.20       38.04      2.95 o 
   3   5  18        9.38        9.46      1.85 o 
   4   5  18        0.39       -0.37      1.49 o 
   5   5  18       38.82       34.20      2.28 o 
   6   5  18        0.07        2.46      2.03 o 
   7   5  18        5.21        9.54      4.18 o 
  -9   6  18       77.22       92.84     12.44 o 
  -8   6  18        0.19        0.96      5.74 o 
  -7   6  18        2.18        0.72      2.82 o 
  -6   6  18        2.38        1.93      2.57 o 
  -5   6  18        4.52        5.01      2.25 o 
  -4   6  18        1.91        2.16      2.06 o 
  -3   6  18       17.68       21.34      2.65 o 
  -2   6  18        0.95        0.38      1.71 o 
  -1   6  18        4.49        2.28      1.88 o 
   0   6  18        9.72       12.00      2.31 o 
   1   6  18       82.65       87.65      3.46 o 
   2   6  18        0.09        1.36      1.71 o 
   3   6  18        0.07        1.24      1.57 o 
   4   6  18       10.07        6.32      1.91 o 
   5   6  18        0.25        1.48      2.46 o 
   6   6  18       16.44       15.31      5.74 o 
  -5   7  18       13.61       13.40      7.18 o 
  -4   7  18        1.87        2.74      3.08 o 
  -3   7  18       15.10       11.83      3.45 o 
  -2   7  18        1.24        2.59      2.94 o 
  -1   7  18       19.75       26.54      3.73 o 
   0   7  18       45.88       55.20      4.49 o 
   1   7  18      244.65      272.02      7.52 o 
   2   7  18        0.48        0.63      2.26 o 
   3   7  18        2.29        3.13      2.94 o 
   4   7  18        1.52       -0.96      4.79 o 
  -4   8  18       41.45       53.12     11.01 o 
  -3   8  18       12.11       14.36      7.18 o 
  -2   8  18        2.64        5.06      5.98 o 
  -1   8  18        7.16        9.04      4.56 o 
   0   8  18        6.69       14.64      4.83 o 
   1   8  18      176.31      192.57     19.14 o 
 -11   1  19       15.98        4.31      6.70 o 
 -10   1  19        3.19        3.26      2.84 o 
  -9   1  19       12.48       11.20      2.65 o 
  -8   1  19        7.50        6.23      2.68 o 
  -7   1  19       90.19      104.22      3.41 o 
  -6   1  19        0.78        0.95      1.21 o 
  -5   1  19       14.46       10.43      1.43 o 
  -4   1  19        0.84        0.53      1.02 o 
  -3   1  19      161.10      165.75      3.29 o 
  -2   1  19      102.78      105.31      2.68 o 
  -1   1  19        0.01       -0.84      0.84 o 
   0   1  19        1.06       -1.20      1.55 o 
   1   1  19       26.40       27.85      2.57 o 
   2   1  19        0.02        0.24      1.44 o 
   3   1  19        0.52        2.70      1.12 o 
   4   1  19        1.47        1.96      1.18 o 
   5   1  19        4.58        5.54      1.31 o 
   6   1  19       23.64       30.89      1.71 o 
   7   1  19        0.02        1.30      1.32 o 
   8   1  19       16.54       17.35      2.67 o 
 -10   2  19       18.40       18.96      4.09 o 
  -9   2  19       38.01       35.74      3.67 o 
  -8   2  19        0.46       -0.59      1.62 o 
  -7   2  19       10.32       11.96      1.92 o 
  -6   2  19       20.28       20.12      1.89 o 
  -5   2  19        0.18        1.17      1.19 o 
  -4   2  19       20.61       22.79      1.61 o 
  -3   2  19       81.28       83.57      2.31 o 
  -2   2  19      452.03      419.59      6.77 o 
  -1   2  19      590.26      592.77     11.12 o 
   0   2  19      224.39      215.84      7.44 o 
   1   2  19        1.31        0.36      1.67 o 
   2   2  19       54.45       56.95      3.66 o 
   3   2  19       58.47       64.99      4.20 o 
   4   2  19       93.86       95.23      3.07 o 
   5   2  19        9.02        5.47      2.03 o 
   6   2  19       18.02       15.01      1.78 o 
   7   2  19      239.55      257.07      4.92 o 
   8   2  19      232.72      278.88      9.94 o 
 -10   3  19      299.57      350.02     12.59 o 
  -9   3  19       11.41       15.78      3.41 o 
  -8   3  19       44.39       36.32      3.60 o 
  -7   3  19      112.76      111.23      3.84 o 
  -6   3  19        1.63        2.72      1.46 o 
  -5   3  19        2.21        2.77      1.38 o 
  -4   3  19       30.52       35.56      2.51 o 
  -3   3  19       61.14       61.99      2.12 o 
  -2   3  19      288.12      283.05      5.39 o 
  -1   3  19      512.26      499.13      8.29 o 
   0   3  19       75.45       88.91      5.24 o 
   1   3  19       10.66       13.28      2.57 o 
   2   3  19        8.44        9.01      2.57 o 
   3   3  19        6.14        2.99      2.02 o 
   4   3  19        0.25        0.78      1.30 o 
   5   3  19        0.13        1.20      1.52 o 
   6   3  19        4.51        5.48      2.27 o 
   7   3  19       14.39       14.39      3.40 o 
 -10   4  19        1.05       16.27      7.18 o 
  -9   4  19        0.00        1.48      3.62 o 
  -8   4  19       29.04       31.69      3.99 o 
  -7   4  19       45.38       40.57      2.98 o 
  -6   4  19       12.59       13.67      2.05 o 
  -5   4  19       18.76       21.70      2.06 o 
  -4   4  19       28.55       30.36      2.15 o 
  -3   4  19        0.16        0.33      1.30 o 
  -2   4  19       23.77       23.91      1.78 o 
  -1   4  19        7.37       12.07      3.24 o 
   0   4  19      117.00      120.81      3.89 o 
   1   4  19        6.58        3.17      3.18 o 
   2   4  19       26.92       27.80      2.65 o 
   3   4  19        1.00        2.25      1.60 o 
   4   4  19       11.29       11.15      2.08 o 
   5   4  19       35.43       30.02      3.07 o 
   6   4  19        0.00       -1.90      2.34 o 
   7   4  19        4.76        4.40      3.98 o 
  -9   5  19       18.69       12.44      6.70 o 
  -8   5  19       24.48       32.72      6.06 o 
  -7   5  19        1.30        5.07      2.42 o 
  -6   5  19       40.13       40.26      3.17 o 
  -5   5  19       20.52       17.75      2.41 o 
  -4   5  19       70.30       65.49      4.38 o 
  -3   5  19       34.08       36.58      2.74 o 
  -2   5  19        0.02        0.88      1.41 o 
  -1   5  19        6.52        7.69      1.64 o 
   0   5  19        0.39       -0.32      1.71 o 
   1   5  19        0.00        1.61      3.65 o 
   2   5  19        4.23        5.86      2.66 o 
   3   5  19        4.63        4.15      2.51 o 
   4   5  19        2.62        1.69      2.60 o 
   5   5  19       12.29       15.83      3.25 o 
   6   5  19        3.31        2.68      3.75 o 
  -9   6  19       48.73       66.04     11.01 o 
  -8   6  19       11.48        5.26      6.70 o 
  -7   6  19        3.53        0.75      5.26 o 
  -6   6  19       14.12       12.40      3.59 o 
  -5   6  19        0.15        2.40      2.33 o 
  -4   6  19       19.77       15.07      2.64 o 
  -3   6  19       68.88       62.47      3.69 o 
  -2   6  19       15.15       20.23      2.60 o 
  -1   6  19        0.26       -1.73      1.82 o 
   0   6  19      214.09      231.36      6.55 o 
   1   6  19        1.05       -0.33      1.66 o 
   2   6  19       42.32       45.73      4.41 o 
   3   6  19       16.74       21.48      2.46 o 
   4   6  19        5.66       11.01      5.26 o 
  -5   7  19        0.12        6.70      6.22 o 
  -4   7  19        0.06       -3.38      3.38 o 
  -3   7  19        6.38       10.32      4.22 o 
  -2   7  19        0.42        3.37      3.54 o 
  -1   7  19       35.22       30.21      4.84 o 
   0   7  19       43.20       43.89      5.04 o 
   1   7  19        0.00       -2.86      2.86 o 
  -3   8  19        0.72        5.03      4.56 o 
  -2   8  19        5.74        6.11      4.36 o 
 -10   0  20       15.90       17.20      5.26 o 
  -9   0  20        7.38        5.39      3.17 o 
  -8   0  20        0.33        0.79      2.66 o 
  -7   0  20        1.39        1.87      1.99 o 
  -6   0  20        5.85        7.82      2.26 o 
  -5   0  20        4.81        1.30      1.73 o 
  -4   0  20        0.72       -0.41      1.49 o 
  -3   0  20       63.09       69.02      3.38 o 
  -2   0  20        7.88        8.32      1.74 o 
  -1   0  20        7.51        9.65      1.80 o 
   0   0  20       45.94       42.95      2.38 o 
   1   0  20       36.66       51.21      5.26 o 
   2   0  20       28.61       18.19      3.83 o 
   3   0  20      511.60      513.10     13.02 o 
   4   0  20       16.35       21.52      2.00 o 
   5   0  20       27.62       27.57      2.24 o 
   6   0  20       16.85       15.87      2.43 o 
   7   0  20       48.49       42.12      3.93 o 
   8   0  20        0.80        2.39      5.74 o 
 -10   1  20        0.19       -2.85      2.85 o 
  -9   1  20       10.94       10.64      2.79 o 
  -8   1  20        5.16        6.48      1.97 o 
  -7   1  20       86.13       92.01      3.48 o 
  -6   1  20       35.09       43.20      2.37 o 
  -5   1  20       14.35       14.54      1.60 o 
  -4   1  20        3.01        2.69      1.19 o 
  -3   1  20      190.13      178.54      4.29 o 
  -2   1  20       13.17       13.99      1.39 o 
  -1   1  20        0.13        0.77      1.05 o 
   0   1  20       57.33       53.03      2.10 o 
   1   1  20       22.41       25.62      2.66 o 
   2   1  20       21.54       21.45      2.46 o 
   3   1  20        8.87       10.87      1.61 o 
   4   1  20        2.37        1.56      1.29 o 
   5   1  20        6.71        5.40      1.52 o 
   6   1  20        3.28        4.33      1.51 o 
   7   1  20        4.03        4.93      2.57 o 
 -10   2  20       21.92       10.53      6.22 o 
  -9   2  20        0.87        2.10      2.32 o 
  -8   2  20        1.60        4.04      2.35 o 
  -7   2  20        0.52        1.42      1.54 o 
  -6   2  20        2.76        2.59      1.47 o 
  -5   2  20        0.79       -0.44      1.24 o 
  -4   2  20       74.95       78.58      2.53 o 
  -3   2  20       34.86       36.63      1.84 o 
  -2   2  20       61.43       73.93      3.10 o 
  -1   2  20      261.07      268.17      5.87 o 
   0   2  20        5.24        7.78      2.15 o 
   1   2  20       17.48       19.92      2.75 o 
   2   2  20        4.41        3.62      2.02 o 
   3   2  20        0.03       -0.07      1.97 o 
   4   2  20        6.93        4.17      1.45 o 
   5   2  20        1.61        2.91      1.66 o 
   6   2  20       29.24       33.73      3.14 o 
   7   2  20        3.45        3.72      3.12 o 
 -10   3  20        0.69        5.74      6.22 o 
  -9   3  20       49.48       47.10      5.31 o 
  -8   3  20        6.15        6.38      2.24 o 
  -7   3  20       17.37       23.23      2.86 o 
  -6   3  20        9.82       11.88      1.79 o 
  -5   3  20       26.11       28.93      2.15 o 
  -4   3  20       36.02       34.15      1.96 o 
  -3   3  20       45.68       34.50      2.20 o 
  -2   3  20      109.85      112.03      3.84 o 
  -1   3  20       34.41       31.64      2.96 o 
   0   3  20      148.04      159.96      6.81 o 
   1   3  20       41.12       32.47      3.39 o 
   2   3  20       44.53       49.98      6.77 o 
   3   3  20        2.09        2.68      2.13 o 
   4   3  20       11.21        8.54      1.73 o 
   5   3  20        1.77        0.32      1.72 o 
   6   3  20        0.59        2.55      2.46 o 
   7   3  20       18.42       34.93      8.61 o 
 -10   4  20        1.28       -0.48      6.22 o 
  -9   4  20       19.69       26.32      8.14 o 
  -8   4  20       10.90       10.32      3.57 o 
  -7   4  20       22.78       26.14      2.88 o 
  -6   4  20        0.00        0.85      1.70 o 
  -5   4  20        0.00        0.97      1.70 o 
  -4   4  20        5.71        5.08      1.72 o 
  -3   4  20        3.62        2.37      1.46 o 
  -2   4  20        1.49        1.33      1.51 o 
  -1   4  20       58.07       68.98      3.73 o 
   0   4  20       16.71        9.77      2.55 o 
   1   4  20      485.32      470.51     10.02 o 
   2   4  20       36.08       21.47      2.97 o 
   3   4  20        2.55        2.89      1.64 o 
   4   4  20      153.01      158.58      5.40 o 
   5   4  20        4.90        3.12      2.89 o 
  -9   5  20       58.63       65.56     11.01 o 
  -8   5  20        0.19       -1.44      3.88 o 
  -7   5  20        5.91        7.87      3.89 o 
  -6   5  20       60.89       65.79      3.97 o 
  -5   5  20       20.93       13.72      2.41 o 
  -4   5  20       59.25       58.17      3.25 o 
  -3   5  20        4.27        5.06      1.81 o 
  -2   5  20        0.82        2.60      1.51 o 
  -1   5  20        9.90        8.06      1.96 o 
   0   5  20        0.14        3.52      2.58 o 
   1   5  20        5.46       12.76      3.38 o 
   2   5  20       42.14       44.34      4.92 o 
   3   5  20        6.49        8.81      2.77 o 
   4   5  20        1.43        0.33      5.02 o 
   5   5  20        7.57        7.66      7.66 o 
  -9   6  20        4.61        1.91      7.18 o 
  -8   6  20        0.69        0.96      7.18 o 
  -7   6  20        1.72        8.61      6.70 o 
  -6   6  20        0.30       -3.54      3.54 o 
  -5   6  20        5.76        5.18      3.68 o 
  -4   6  20       80.72       91.23      5.32 o 
  -3   6  20       20.34       18.93      2.81 o 
  -2   6  20        0.01        0.96      1.91 o 
  -1   6  20        9.69       10.49      2.56 o 
   0   6  20       46.90       47.51      3.06 o 
   1   6  20        9.58       10.12      4.06 o 
   2   6  20        0.06        4.79      7.18 o 
  -5   7  20        0.00       -3.59      4.06 o 
  -4   7  20        0.05        0.23      3.88 o 
  -3   7  20        1.48        1.44      3.68 o 
  -2   7  20        0.01        0.50      3.54 o 
 -10   1  21       28.90       30.15      8.61 o 
  -9   1  21       25.41       18.66      3.55 o 
  -8   1  21       22.82       14.00      2.84 o 
  -7   1  21      124.39      146.98      4.35 o 
  -6   1  21       21.98       27.85      2.29 o 
  -5   1  21       24.45       24.21      1.98 o 
  -4   1  21       25.17       24.10      1.85 o 
  -3   1  21       13.94       14.27      1.43 o 
  -2   1  21        0.13        0.20      1.23 o 
  -1   1  21       13.01        7.94      1.46 o 
   0   1  21        0.25        1.11      1.07 o 
   1   1  21        9.01        8.25      1.76 o 
   2   1  21       99.89      109.13      3.58 o 
   3   1  21        3.81        3.81      1.50 o 
   4   1  21        0.61        1.08      1.27 o 
   5   1  21        0.01       -1.23      1.38 o 
   6   1  21        1.68        2.92      2.26 o 
   7   1  21        0.50       -5.26      5.26 o 
 -10   2  21        0.17       -3.83      5.74 o 
  -9   2  21        0.84        2.42      3.72 o 
  -8   2  21        2.17        2.95      2.21 o 
  -7   2  21       18.23       16.46      2.13 o 
  -6   2  21        8.05        8.20      1.78 o 
  -5   2  21        0.67       -0.10      1.28 o 
  -4   2  21        3.33        2.07      1.20 o 
  -3   2  21        4.28        2.56      1.23 o 
  -2   2  21       97.50      100.44      4.73 o 
  -1   2  21        0.03       -0.46      1.14 o 
   0   2  21       10.40        8.53      2.21 o 
   1   2  21        0.59       -0.54      1.78 o 
   2   2  21        0.07        2.55      2.02 o 
   3   2  21       40.52       50.86      3.79 o 
   4   2  21       30.23       32.89      2.25 o 
   5   2  21       19.32       20.80      2.51 o 
   6   2  21       29.18       31.11      5.98 o 
 -10   3  21       95.06       77.53     11.49 o 
  -9   3  21      186.04      174.19     14.36 o 
  -8   3  21       60.27       64.23      4.30 o 
  -7   3  21       19.99       22.40      2.49 o 
  -6   3  21        6.88        9.17      1.85 o 
  -5   3  21        7.35        9.88      1.70 o 
  -4   3  21        7.27        7.88      1.46 o 
  -3   3  21        4.54        3.50      1.34 o 
  -2   3  21        2.66        2.53      1.57 o 
  -1   3  21        3.25        5.99      1.45 o 
   0   3  21       21.20       17.85      3.57 o 
   1   3  21       16.22       12.51      2.83 o 
   2   3  21       28.43       30.70      3.38 o 
   3   3  21       79.44       88.66      4.43 o 
   4   3  21        7.31       11.14      1.84 o 
   5   3  21       13.97       15.92      4.56 o 
   6   3  21        0.74        2.87      5.74 o 
 -10   4  21       21.52       16.27      8.14 o 
  -9   4  21       24.30       19.62      7.66 o 
  -8   4  21      106.67      111.97      8.46 o 
  -7   4  21       51.18       49.43      7.39 o 
  -6   4  21       44.59       41.95      3.04 o 
  -5   4  21       55.49       63.03      3.05 o 
  -4   4  21        8.05       10.58      1.93 o 
  -3   4  21       18.57       19.48      1.94 o 
  -2   4  21        0.23        2.54      2.02 o 
  -1   4  21        0.33       -0.11      1.62 o 
   0   4  21       56.73       44.12      2.60 o 
   1   4  21      246.62      251.10      9.09 o 
   2   4  21      218.58      222.33     11.15 o 
   3   4  21       40.26       38.88      3.42 o 
   4   4  21       82.49      109.83      8.80 o 
  -9   5  21        6.70        8.61      7.66 o 
  -8   5  21       28.05       23.93      7.66 o 
  -7   5  21       35.94       27.31      5.53 o 
  -6   5  21      102.13      101.38      6.07 o 
  -5   5  21       13.97       14.80      3.59 o 
  -4   5  21        0.59        2.04      1.91 o 
  -3   5  21        1.48        3.42      1.92 o 
  -2   5  21        0.28        1.87      2.06 o 
  -1   5  21       21.77       18.26      2.95 o 
   0   5  21       24.51       28.83      5.98 o 
   1   5  21       25.65       20.51      4.12 o 
   2   5  21       36.72       39.24      9.57 o 
   3   5  21        4.44        1.44      6.70 o 
  -7   6  21        5.99        5.26      6.70 o 
  -6   6  21        2.45        5.49      4.56 o 
  -5   6  21        0.15        3.99      3.88 o 
  -4   6  21        4.50        6.06      3.08 o 
  -3   6  21       36.33       37.33      3.87 o 
  -2   6  21       12.40       13.00      2.53 o 
  -1   6  21        2.51        6.22      4.31 o 
   1   6  21        0.11        0.96      7.66 o 
 -10   0  22        0.39        6.22      6.22 o 
  -9   0  22        9.08        3.35      6.22 o 
  -8   0  22      446.64      482.07     16.73 o 
  -7   0  22      150.17      146.02     12.17 o 
  -6   0  22        7.57        4.31      2.33 o 
  -5   0  22       14.54       14.68      2.53 o 
  -4   0  22       16.79       14.08      2.49 o 
  -3   0  22       16.77       26.13      2.78 o 
  -2   0  22       15.96       18.04      2.00 o 
  -1   0  22        1.26       -0.48      1.66 o 
   0   0  22        3.43        2.87      2.87 o 
   1   0  22       32.82       26.32      4.79 o 
   2   0  22      148.92      161.75      9.57 o 
   3   0  22        3.08       -0.72      2.37 o 
   4   0  22        0.12        0.03      2.52 o 
   5   0  22       12.47        5.26      4.79 o 
 -10   1  22        2.17        0.96      6.22 o 
  -9   1  22       16.08       16.75      5.08 o 
  -8   1  22       46.87       46.16      4.35 o 
  -7   1  22        1.86        2.60      1.77 o 
  -6   1  22        3.57        5.78      1.72 o 
  -5   1  22       14.87       16.19      1.87 o 
  -4   1  22        1.40        0.73      1.26 o 
  -3   1  22        0.11       -0.14      1.16 o 
  -2   1  22       12.57       17.91      2.03 o 
  -1   1  22        1.06       -0.02      1.24 o 
   0   1  22        8.06        8.41      1.29 o 
   1   1  22        6.15        5.60      1.40 o 
   2   1  22       60.10       69.66      3.09 o 
   3   1  22       19.28       15.17      1.56 o 
   4   1  22        5.76        6.66      2.02 o 
   5   1  22       10.12        3.83      5.26 o 
 -10   2  22        0.22       -1.91      6.22 o 
  -9   2  22        0.00        3.75      4.22 o 
  -8   2  22       11.44       12.69      3.22 o 
  -7   2  22       17.22       15.57      2.37 o 
  -6   2  22        1.65        1.35      1.66 o 
  -5   2  22       42.75       43.34      3.05 o 
  -4   2  22       10.61       11.94      1.70 o 
  -3   2  22       20.79       18.35      1.86 o 
  -2   2  22      136.99      144.33      4.32 o 
  -1   2  22        0.05        0.42      1.18 o 
   0   2  22        1.23        1.77      2.00 o 
   1   2  22       30.51       33.12      2.97 o 
   2   2  22        1.71        0.77      2.09 o 
   3   2  22       46.94       40.03      3.04 o 
   4   2  22        5.03        3.47      2.90 o 
   5   2  22        0.54        8.14      6.22 o 
 -10   3  22      105.89       83.27     11.96 o 
  -9   3  22      194.86      183.76     15.31 o 
  -8   3  22       17.69       16.39      3.95 o 
  -7   3  22       29.34       31.45      5.00 o 
  -6   3  22       28.27       33.11      2.92 o 
  -5   3  22       16.35       16.51      1.93 o 
  -4   3  22        7.93        7.50      1.62 o 
  -3   3  22       38.20       35.44      4.90 o 
  -2   3  22        4.31        7.97      1.82 o 
  -1   3  22        0.39        1.65      1.45 o 
   0   3  22        0.30        0.05      2.26 o 
   1   3  22        8.13        8.96      2.66 o 
   2   3  22       26.42       31.04      4.03 o 
   3   3  22       35.45       41.39      4.40 o 
   4   3  22        7.02        5.26      3.88 o 
  -8   4  22       45.28       28.41      5.72 o 
  -7   4  22       23.75       32.03      4.31 o 
  -6   4  22       19.29       14.81      2.64 o 
  -5   4  22        0.00       -1.24      1.69 o 
  -4   4  22       11.20       11.42      2.08 o 
  -3   4  22        6.41        3.60      2.35 o 
  -2   4  22        0.94        2.79      2.19 o 
  -1   4  22        8.77        7.90      2.65 o 
   0   4  22      133.53      142.50      5.87 o 
   1   4  22      141.83      128.49      8.80 o 
   2   4  22        0.13        0.72      3.72 o 
   3   4  22       34.70       33.50      8.61 o 
   4   4  22       21.57       30.63      8.61 o 
  -7   5  22        1.88        0.48      4.06 o 
  -6   5  22        3.47        6.87      3.79 o 
  -5   5  22       38.00       41.14      5.30 o 
  -4   5  22        4.02        4.96      2.20 o 
  -3   5  22       40.13       54.12      3.10 o 
  -2   5  22       11.66       16.58      3.12 o 
  -1   5  22        0.01       -2.95      2.95 o 
   0   5  22        5.30        0.48      6.70 o 
   1   5  22      100.99       99.54     12.44 o 
  -4   6  22       51.55       60.78      9.09 o 
  -3   6  22       17.78       21.53      6.70 o 
 -10   1  23        1.17       -3.35      6.22 o 
  -9   1  23       17.39       14.12      5.08 o 
  -8   1  23       14.45       12.72      3.77 o 
  -7   1  23        8.42       10.11      2.99 o 
  -6   1  23       12.70       11.90      2.21 o 
  -5   1  23        6.91        4.47      1.58 o 
  -4   1  23        3.25        3.20      1.48 o 
  -3   1  23       57.94       55.89      2.60 o 
  -2   1  23      141.85      157.96      4.15 o 
  -1   1  23        5.13        6.32      1.47 o 
   0   1  23        2.16        3.32      1.51 o 
   1   1  23        7.83        8.19      3.20 o 
   2   1  23        3.18        3.88      3.59 o 
   3   1  23        5.76        8.14      5.26 o 
  -9   2  23        0.29        1.17      4.22 o 
  -8   2  23       18.88       15.52      3.46 o 
  -7   2  23       26.83       27.23      3.49 o 
  -6   2  23        5.31        4.38      1.87 o 
  -5   2  23       83.41       75.95      3.69 o 
  -4   2  23      207.32      195.10      4.35 o 
  -3   2  23      909.54     1008.98     15.08 o 
  -2   2  23       12.54        5.56      1.81 o 
  -1   2  23       68.65       77.55      4.60 o 
   0   2  23       18.30       17.85      4.08 o 
   1   2  23        1.82        1.30      2.08 o 
   2   2  23        0.00       -0.74      2.99 o 
   3   2  23        3.22        1.44      5.26 o 
  -8   3  23        4.36        8.61      6.22 o 
  -7   3  23        3.50        2.16      2.68 o 
  -6   3  23       20.54       17.61      2.69 o 
  -5   3  23        5.83        8.13      1.89 o 
  -4   3  23       16.87       25.33      3.25 o 
  -3   3  23       43.55       49.27      3.79 o 
  -2   3  23       42.81       54.25      5.57 o 
  -1   3  23        6.26        0.64      1.50 o 
   0   3  23        2.92        5.00      3.01 o 
   1   3  23        3.47        3.39      3.68 o 
   2   3  23        0.58        1.44      4.79 o 
  -8   4  23       18.24       20.58      7.66 o 
  -7   4  23       11.02       10.42      4.56 o 
  -6   4  23        9.75        5.50      2.76 o 
  -5   4  23        0.19        1.73      2.35 o 
  -4   4  23       76.66       87.45      4.52 o 
  -3   4  23        5.57        7.96      3.42 o 
  -2   4  23      134.94      147.45      9.57 o 
  -1   4  23        5.94       10.53      6.22 o 
  -5   5  23        0.11       -2.39      4.79 o 
  -4   5  23        8.16        8.61      7.66 o 
  -3   5  23        5.73        4.31      7.18 o 
  -2   5  23       12.15       22.49      8.14 o 
  -8   0  24        2.28       -2.39      5.74 o 
  -7   0  24        3.97        7.38      4.02 o 
  -6   0  24       16.02       12.96      4.22 o 
  -5   0  24       41.59       45.42      4.13 o 
  -4   0  24       44.28       59.23      3.74 o 
  -3   0  24      144.39      183.68      5.45 o 
  -2   0  24      365.43      419.94     12.86 o 
  -1   0  24       17.93       30.15      5.26 o 
   0   0  24      236.21      245.02     12.44 o 
  -8   1  24        1.87        2.39      4.06 o 
  -7   1  24        0.00       -2.67      2.94 o 
  -6   1  24        1.35        2.23      2.49 o 
  -5   1  24        3.41        2.65      1.71 o 
  -4   1  24       23.61       26.42      2.09 o 
  -3   1  24      131.89      162.55      4.64 o 
  -2   1  24        4.85        4.83      1.81 o 
  -1   1  24        7.88        7.79      1.72 o 
   0   1  24        0.13        3.73      3.20 o 
   1   1  24       16.62       11.96      5.26 o 
  -8   2  24        4.58        6.66      6.70 o 
  -7   2  24        1.48       -0.88      3.93 o 
  -6   2  24       26.79       26.98      3.52 o 
  -5   2  24       22.47       27.11      2.97 o 
  -4   2  24        5.46        4.59      2.57 o 
  -3   2  24      245.03      271.44     10.64 o 
  -2   2  24        0.00       -0.79      2.63 o 
  -1   2  24        0.68        0.50      3.20 o 
   0   2  24        3.48        4.62      3.33 o 
   1   2  24        0.63        1.91      4.79 o 
  -7   3  24        1.67       -1.44      6.22 o 
  -6   3  24        2.27        2.46      5.02 o 
  -5   3  24        9.44        6.55      3.54 o 
  -4   3  24       71.25       72.56      6.09 o 
  -3   3  24        0.27        0.00      3.83 o 
  -1   3  24       17.62       21.06      6.70 o 
  -7   1  25        0.51        7.18      7.18 o 
  -6   1  25        0.64       -2.96      3.68 o 
  -5   1  25        0.02        1.63      6.22 o 
  -4   1  25       54.04       54.89      5.72 o 
  -3   1  25       32.07       42.11      7.18 o 
  -2   1  25        0.85        5.26      4.79 o 
  -6   2  25        0.98        8.14      6.70 o 
  -5   2  25        4.02        7.66      6.70 o 
  -2   2  25       73.93      101.93     11.01 o 
  -1   2  25      151.19      163.19     12.92 o 
                                                 
